# Supplementary material for: Oral ecological environment modifications by hard-cheese: from pH to microbiome: a prospective cohort study based on 16S rRNA metabarcoding approach
Source: J Transl Med. 2022 Jul 9;20:312. doi: 10.1186/s12967-022-03506-4 (PMC9271248; doi:10.1186/s12967-022-03506-4)
Supplement: Supplementary file 2 — Additional file 2: Table S2. GP cheese OTU classification. The table reports the counts for each OTU found in the GP cheese sample. OTUs from the same genus with unclassified species were grouped. [file 12967_2022_3506_MOESM2_ESM.xlsx]

## Sheet: Foglio1
OTU	Total counts
Lactobacillus_paracasei	42856
Lactobacillus_casei	40902
Lactobacillus_rhamnosus	32157
Lactobacillus_ultunensis	18111
Lactobacillus_crispatus	9936
Lactobacillus_parafarraginis	4719
Lactobacillus_rapi	4693
Lactobacillus_buchneri	4551
Lactobacillus_kisonensis	4529
Lactobacillus_acidophilus	3785
Lactobacillus_gasseri	1885
Lactobacillus_johnsonii	1756
Cutibacterium_acnes	1698
Lactobacillus_fermentum	1291
Streptococcus_thermophilus	1155
Lactobacillus_jensenii	1042
Streptococcus_salivarius	548
Lactobacillus_salivarius	451
Pseudomonas_fluorescens	433
Pseudomonas_pseudoalcaligenes	423
Streptococcus_vestibularis	300
Lactobacillus_iners	289
Pseudomonas_otitidis	232
Lactobacillus_reuteri	228
Pseudomonas_aeruginosa	201
Pseudomonas_stutzeri	200
Pseudomonas_luteola	188
Granulicatella_adiacens	168
Streptococcus_sp.	164
Bergeyella_sp.	158
Pseudomonas_sp.	155
Enterococcus_casseliflavus	154
Acinetobacter_johnsonii	148
Enterococcus_saccharolyticus	134
Lactobacillus_panis	128
Lactococcus_lactis	125
Sphingomonas_sp.	123
Arthrospira_platensis	113
Lactobacillus_vaginalis	109
Lactobacillus_oris	109
Streptococcus_gordonii	99
Streptococcus_anginosus	96
Streptococcus_intermedius	95
Lactobacillus_brevis	90
Sphingomonas_echinoides	89
Streptococcus_constellatus	85
Mycoplasma_fermentans	69
Moraxella_osloensis	69
Streptococcus_parasanguinis	69
Streptococcus_sobrinus	68
Lactobacillus_sp.	67
Streptococcus_mutans	66
Streptococcus_oralis	65
Lawsonella_clevelandensis	63
Granulicatella_elegans	56
Moraxella_lincolnii	54
Lactobacillus_pentosus	54
Streptococcus_pyogenes	53
Lactobacillus_coleohominis	52
Peptococcus_sp.	52
Lactobacillus_plantarum	48
Microbacterium_flavescens	47
Agrobacterium_tumefaciens	46
Cutibacterium_avidum	44
Veillonella_parvula	44
Novosphingobium_panipatense	43
Acidovorax_ebreus	41
Cutibacterium_sp.	40
Mycoplasma_lipophilum	39
Listeria_monocytogenes	39
Bacillus_subtilis	37
Jeotgalicoccus_huakuii	35
Stenotrophomonas_maltophilia	33
Cutibacterium_granulosum	32
Streptococcus_downei	30
Lysinibacillus_fusiformis	30
Enterococcus_durans	29
Abiotrophia_defectiva	28
Peptostreptococcaceae_[XI]	28
Mycoplasma_buccale	27
Cupriavidus_gilardii	27
Neisseriaceae_[G-1]	26
Acinetobacter_junii	24
Yersinia_pestis	24
Ochrobactrum_anthropi	24
Enterococcus_faecalis	22
Klebsiella_pneumoniae	22
Stenotrophomonas_nitritireducens	21
Acinetobacter_sp.	21
Acidovorax_caeni	20
Veillonella_dispar	20
Kocuria_sp.	17
Bosea_vestrisii	17
Brochothrix_thermosphacta	17
Propionibacterium_acidifaciens	17
Saccharibacteria_(TM7)_[G-7]	17
Acinetobacter_radioresistens	16
Janibacter_indicus	16
Sanguibacter_keddieii	16
Roseomonas_gilardii	16
Achromobacter_xylosoxidans	15
Mycoplasma_hominis	14
Acinetobacter_baumannii	14
Selenomonas_sp.	14
Streptococcus_agalactiae	14
Enterococcus_italicus	14
Leptothrix_sp.	14
Ralstonia_sp.	14
Corynebacterium_durum	13
Bacillus_clausii	13
Bartonella_schoenbuchensis	13
Corynebacterium_kroppenstedtii	13
Streptococcus_peroris	12
Moraxella_sp.	12
Peptoniphilus_sp.	12
Enterobacter_hormaechei	11
Comamonas_testosteroni	11
Desulfobulbus_sp.	11
Mycoplasma_faucium	10
Lachnospiraceae_[G-2]	10
Atopobium_sp.	10
Porphyrobacter_tepidarius	10
Streptococcus_australis	10
Micrococcus_luteus	10
Ruminococcaceae_[G-3]	10
Streptococcus_infantis	10
Acinetobacter_lwoffii	9
Arcanobacterium_haemolyticum	9
Defluvibacter_lusatiensis	9
Absconditabacteria_(SR1)_[G-1]	9
Mycobacterium_neoaurum	8
Delftia_acidovorans	8
Enterobacter_cancerogenus	8
Streptococcus_cristatus	8
Staphylococcus_caprae	8
Turicella_otitidis	8
Haemophilus_parainfluenzae	8
Brevundimonas_diminuta	7
Bradyrhizobium_elkanii	7
Veillonellaceae_[G-1]	7
Bacillus_anthracis	7
Cronobacter_sakazakii	7
Erysipelotrichaceae_[G-1]	7
Paracoccus_yeei	7
Actinomyces_timonensis	7
Corynebacterium_urealyticum	7
Streptococcus_mitis	7
Erythromicrobium_ramosum	6
Moraxella_nonliquefaciens	6
Aerococcus_viridans	6
Lachnospiraceae_[G-7]	6
Klebsiella_aerogenes	6
Staphylococcus_auricularis	6
Serratia_marcescens	6
Paenibacillus_glucanolyticus	6
Brevibacterium_paucivorans	6
Megasphaera_sp.	6
Caulobacter_sp.	6
Veillonella_atypica	6
Kluyvera_ascorbata	5
Clostridiales_[F-3]	5
Dietzia_cinnamea	5
Mitsuokella_multacida	5
Kocuria_rhizophila	5
Corynebacterium_pilbarense	5
Corynebacterium_tuberculostearicum	5
Rhodocyclus_sp.	5
Roseomonas_mucosa	5
Corynebacterium_singulare	5
Capnocytophaga_sp.	5
Anoxybacillus_flavithermus	5
Corynebacterium_afermentans	5
Staphylococcus_capitis	5
Streptococcus_pneumoniae	5
Gemella_morbillorum	5
Staphylococcus_schleiferi	5
Peptoniphilaceae_[G-2]	4
Moraxella_catarrhalis	4
Alloiococcus_otitis	4
Lautropia_mirabilis	4
Veillonella_rogosae	4
Corynebacterium_minutissimum	4
Haematobacter_missouriensis	4
Staphylococcus_epidermidis	4
Mycobacterium_tuberculosis	4
Paenibacillus_sp.	4
Variovorax_paradoxus	4
Cardiobacterium_hominis	4
Eubacterium_limosum	4
Gardnerella_vaginalis	4
Mollicutes_[G-2]	4
Acidovorax_temperans	4
Bacteroidales_[G-2]	4
Prevotella_sp.	4
Aggregatibacter_sp.	4
Dialister_invisus	4
Saccharibacteria_(TM7)_[G-1]	3
Afipia_sp.	3
Veillonella_sp.	3
Corynebacterium_mastitidis	3
Dolosigranulum_pigrum	3
Kocuria_palustris	3
Corynebacterium_coyleae	3
Streptococcus_sanguinis	3
Corynebacterium_bovis	3
Jonquetella_anthropi	3
Mesorhizobium_loti	3
Burkholderia_cepacia	3
Corynebacterium_aurimucosum	3
Arsenicicoccus_bolidensis	3
Corynebacterium_mucifaciens	3
Dermabacter_hominis	3
Shuttleworthia_satelles	3
Atopobium_parvulum	3
Bacteroidetes_[G-3]	3
Kytococcus_sedentarius	3
Rothia_aeria	3
Gracilibacteria_(GN02)_[G-2]	3
Dialister_sp.	3
Neisseria_sp.	3
Schlegelella_thermodepolymerans	3
Mycoplasma_orale	2
Microbacterium_ginsengisoli	2
Afipia_broomeae	2
Escherichia_coli	2
Corynebacterium_macginleyi	2
Olsenella_sp.	2
Lachnoanaerobaculum_sp.	2
Rothia_mucilaginosa	2
Butyrivibrio_sp.	2
Corynebacterium_massiliense	2
Pseudoramibacter_alactolyticus	2
Enhydrobacter_aerosaccus	2
Bacteroidetes_[G-5]	2
Gracilibacteria_(GN02)_[G-1]	2
Streptococcus_sinensis	2
Corynebacterium_jeikeium	2
Selenomonas_artemidis	2
Corynebacterium_accolens	2
Corynebacterium_appendicis	2
Corynebacterium_tuscaniense	2
Schaalia_cardiffensis	2
Gemella_sanguinis	2
Streptococcus_lactarius	2
Corynebacterium_propinquum	2
Ralstonia_pickettii	2
Anaeroglobus_geminatus	2
Arachnia_rubra	2
Haemophilus_influenzae	2
Leptotrichia_sp.	2
Actinomyces_gerencseriae	2
Caldilinea_aerophila	2
Candidatus_Saccharimonas_aalborgensis	2
Chlamydophila_pneumoniae	2
Lachnospiraceae_[G-9]	2
Peptoniphilus_harei	2
Proteus_mirabilis	2
Peptoniphilus_asaccharolyticus	1
Peptoniphilaceae_[G-1]	1
Selenomonas_sputigena	1
Desulfovibrio_fairfieldensis	1
Clostridiales_[F-1]	1
Schaalia_sp.	1
Chlorobium_limicola	1
Filifactor_alocis	1
Flavitalea_sp.	1
Paenibacillus_phoenicis	1
Staphylococcus_cohnii	1
Staphylococcus_haemolyticus	1
Fretibacterium_sp.	1
Mycoplasma_salivarium	1
Staphylococcus_aureus	1
Actinomyces_sp.	1
Arachnia_propionica	1
Capnocytophaga_sputigena	1
Gemella_bergeri	1
Rhodobacter_capsulatus	1
Staphylococcus_pettenkoferi	1
Staphylococcus_warneri	1
Bdellovibrio_sp.	1
Bordetella_pertussis	1
Corynebacterium_amycolatum	1
Dialister_micraerophilus	1
Erysipelothrix_tonsillarum	1
Fastidiosipila_sanguinis	1
Rothia_dentocariosa	1
Selenomonas_flueggei	1
Staphylococcus_hominis	1
Staphylococcus_lugdunensis	1
Staphylococcus_pasteuri	1
Actinomyces_graevenitzii	1
Aggregatibacter_aphrophilus	1
Aggregatibacter_paraphrophilus	1
Bacteroidetes_[G-7]	1
Dialister_pneumosintes	1
Eggerthella_lenta	1
Haemophilus_haemolyticus	1
Haemophilus_sp.	1
Kingella_sp.	1
Lachnoanaerobaculum_orale	1
Neisseria_weaveri	1
Peptoniphilus_lacrimalis	1
Schaalia_odontolyticus	1
Selenomonas_dianae	1
Stomatobaculum_sp.	1
Actinomyces_israelii	1
Actinomyces_oris	1
Actinomyces_radicidentis	1
Actinomyces_viscosus	1
Aggregatibacter_actinomycetemcomitans	1
Aggregatibacter_segnis	1
Alloscardovia_omnicolens	1
Bifidobacterium_animalis	1
Centipeda_periodontii	1
Corynebacterium_matruchotii	1
Eikenella_corrodens	1
Haemophilus_pittmaniae	1
Ignavibacterium_album	1
Neisseria_flava	1
Neisseria_subflava	1
Olsenella_profusa	1
Peptidiphaga_sp.	1
Prevotella_shahii	1
Propionibacteriaceae_[G-1]	1
Saccharibacteria_(TM7)_[G-4]	1
Saccharibacteria_(TM7)_[G-5]	1
Scardovia_wiggsiae	1
Schlegelella_aquatica	1
Veillonella_denticariosi	1
