# Supplementary material for: Oral ecological environment modifications by hard-cheese: from pH to microbiome: a prospective cohort study based on 16S rRNA metabarcoding approach
Source: J Transl Med. 2022 Jul 9;20:312. doi: 10.1186/s12967-022-03506-4 (PMC9271248; doi:10.1186/s12967-022-03506-4)
Supplement: Supplementary file 3 — Additional file 3: Table S3. OTU counts in all samples. Total counts for all samples A (T0), B (T1) and C (T2) are given, together with counts of single samples. OTUs from the same genus with unclassified species were grouped. [file 12967_2022_3506_MOESM3_ESM.xlsx]

## Sheet: double_collapsed_no3-5-8-12-13-
OTU	A total counts (T0)	B total counts (T1)	C total counts (T2)	A1	A2	A3	A4	A5	A6	A7	A8	A9	B1	B2	B3	B4	B5	B6	B7	B8	B9	C1	C2	C3	C4	C5	C6	C7	C8	C9
Abiotrophia_defectiva	35705	61047	34450	1497	10278	16802	251	2363	348	3423	203	540	11917	41258	1989	341	3002	400	1610	217	313	4328	16386	1647	399	6153	342	4716	246	233
Absconditabacteria_SR1_G-1	1722	5914	2769	281	155	74	111	93	18	676	69	245	201	813	410	153	510	185	3058	205	379	119	105	50	302	207	133	333	543	977
Achromobacter_xylosoxidans	325	554	2072	94	12	5	147	2	3	7	20	35	18	36	2	272	176	7	4	8	31	899	55	4	691	368	0	28	7	20
Acidovorax_caeni	61	117	191	13	0	2	11	3	0	2	17	13	9	12	5	33	36	3	0	6	13	47	29	11	47	26	1	11	12	7
Acidovorax_ebreus	88	107	188	17	0	0	27	6	1	5	17	15	7	5	4	31	28	2	5	7	18	52	8	8	54	33	3	11	9	10
Acidovorax_temperans	73	94	177	21	0	4	9	1	1	4	15	18	21	1	2	31	23	0	0	4	12	45	19	8	44	30	1	14	6	10
Acinetobacter_baumannii	120	148	266	21	2	1	49	2	3	0	12	30	0	6	12	43	56	10	2	3	16	46	8	0	48	128	2	21	10	3
Acinetobacter_johnsonii	119	149	244	18	2	4	39	4	11	4	14	23	5	6	1	44	51	15	0	6	21	42	14	8	44	101	0	14	10	11
Acinetobacter_junii	109	148	253	14	4	1	49	6	10	0	7	18	0	12	10	32	60	8	0	4	22	29	2	5	52	130	0	16	11	8
Acinetobacter_lwoffii	424	599	803	57	2	10	157	0	7	4	44	143	9	8	23	222	198	16	3	24	96	150	14	2	220	253	4	53	39	68
Acinetobacter_radioresistens	97	144	205	12	2	4	39	2	5	0	12	21	4	0	0	49	52	7	0	6	26	41	2	2	46	65	5	20	12	12
Acinetobacter_sp	310	316	429	88	15	13	91	18	20	6	17	42	14	16	17	100	75	24	20	19	31	92	24	19	101	79	6	33	41	34
Actinomyces_dentalis	442	300	579	236	0	2	117	2	2	10	21	52	110	3	13	50	39	46	5	14	20	126	3	137	68	24	188	19	4	10
Actinomyces_gerencseriae	1179	1135	1764	117	27	31	226	53	77	325	25	298	157	41	150	120	100	318	98	39	112	441	33	63	172	314	400	45	37	259
Actinomyces_graevenitzii	8108	2926	4955	204	217	335	917	5493	154	298	115	375	330	167	665	395	314	317	440	183	115	685	431	580	426	1742	199	193	229	470
Actinomyces_israelii	405	718	1410	145	1	1	123	7	17	8	17	86	102	2	6	44	42	451	3	14	54	259	3	4	66	79	891	13	26	69
Actinomyces_johnsonii	879	1205	2003	195	7	14	249	5	62	55	18	274	112	47	182	109	48	284	314	35	74	1230	43	101	102	36	51	227	36	177
Actinomyces_massiliensis	9596	7191	16066	806	1544	416	999	104	832	4378	97	420	3013	710	1347	251	165	1112	277	162	154	6632	4384	1207	433	164	2114	691	96	345
Actinomyces_naeslundii	9601	7126	8346	442	171	864	3932	101	439	1180	189	2283	736	142	3272	742	402	753	322	277	480	4180	289	683	1079	589	691	404	193	238
Actinomyces_oricola	342	208	485	59	2	0	169	3	11	2	17	79	22	0	4	59	37	31	0	13	42	257	1	1	75	37	76	21	13	4
Actinomyces_oris	28506	18483	22261	467	5170	1882	7902	398	942	7072	474	4199	1472	4415	5080	1164	654	1581	2179	854	1084	4048	6087	1852	1552	3927	1910	1609	571	705
Actinomyces_radicidentis	4786	2752	4934	164	269	351	2231	193	283	264	151	880	330	200	693	476	192	320	164	121	256	1028	496	358	663	1312	210	215	126	526
Actinomyces_sp	107339	95601	106167	2773	7602	14923	49296	1229	4353	5269	2074	19820	20473	6934	41957	7724	2583	6201	1958	2319	5452	24957	8971	19321	10776	10597	11565	2087	1909	15984
Actinomyces_timonensis	1129	995	1676	80	60	114	352	65	81	155	49	173	190	58	224	115	96	98	89	51	74	379	155	156	158	424	94	46	38	226
Actinomyces_viscosus	935	650	3740	232	45	64	263	14	25	84	44	164	124	14	165	74	139	26	26	43	39	2759	40	136	85	431	49	122	51	67
Aerococcus_viridans	576	593	723	80	65	27	71	32	37	55	66	143	56	61	25	128	117	29	36	48	93	114	64	33	79	103	9	148	115	58
Afipia_broomeae	281	318	317	49	20	50	66	17	12	8	14	45	61	44	92	33	33	16	10	8	21	54	74	10	62	34	12	29	21	21
Afipia_sp	375	536	477	84	67	18	53	34	12	17	34	56	85	129	43	78	76	11	15	41	58	68	95	21	81	76	20	51	37	28
Aggregatibacter_actinomycetemcomitans	14388	11122	15279	726	2137	392	339	777	1786	1584	442	6205	1331	1710	449	1135	859	1679	597	892	2470	1819	3508	773	993	1039	1137	1341	1350	3319
Aggregatibacter_aphrophilus	13332	17351	29670	719	2743	294	192	455	2400	859	189	5481	769	9953	530	793	737	1346	443	802	1978	1833	18779	610	742	1173	964	1164	1404	3001
Aggregatibacter_paraphrophilus	7061	9034	16994	342	1892	120	106	218	1029	490	97	2767	510	5412	240	436	270	588	201	362	1015	1115	11542	199	391	540	474	555	617	1561
Aggregatibacter_segnis	13477	18533	31189	1091	5529	1362	108	235	1426	631	106	2989	2473	11351	1233	506	380	739	272	498	1081	1449	23590	744	469	590	653	672	1272	1750
Aggregatibacter_sp	40575	43589	70164	2906	7639	2361	580	1187	5980	2715	821	16386	4676	15449	3901	2574	1920	4266	1196	3510	6097	6120	33973	2466	2562	3072	2994	3614	6269	9094
Agrobacterium_tumefaciens	1007	834	897	127	66	162	141	40	46	18	52	355	94	81	167	139	83	17	27	73	153	175	119	28	110	100	41	80	104	140
Alloiococcus_otitis	82	76	121	24	6	11	11	7	5	4	7	7	10	2	8	18	21	4	4	0	9	24	6	5	32	22	8	14	5	5
Alloprevotella_rava	605	3092	3265	52	12	185	8	87	35	6	4	216	104	21	231	26	82	1125	24	1269	210	100	8	189	13	173	1192	16	1299	275
Alloprevotella_sp	15216	141466	76220	331	1188	650	164	3839	172	7274	375	1223	22915	12184	2660	648	10204	6440	25873	49652	10890	6797	401	4563	602	14311	3074	20353	9581	16538
Alloprevotella_tannerae	970	7144	7686	62	8	8	5	60	55	196	52	524	208	7	180	34	93	2300	990	2634	698	99	5	227	12	68	1839	154	3746	1536
Alloscardovia_omnicolens	156	153	243	32	4	0	59	4	6	2	10	39	6	8	4	58	28	2	6	14	27	67	4	5	73	28	12	12	28	14
Anaerococcus_lactolyticus	18	52	26	8	0	2	2	0	0	0	4	2	4	4	10	10	19	1	0	0	4	4	0	2	5	12	0	1	2	0
Anaerococcus_octavius	91	171	161	20	2	4	19	2	9	0	9	26	3	2	0	48	81	4	2	8	23	18	3	0	48	51	2	12	12	15
Anaerococcus_prevotii	11	36	42	6	0	0	3	0	0	0	2	0	4	1	0	9	15	1	0	2	4	6	4	0	9	13	0	3	6	1
Anaerococcus_sp	44	120	101	12	0	2	14	4	0	0	4	8	0	2	12	27	56	2	0	6	15	8	9	2	33	35	0	7	4	3
Anaerococcus_tetradius	11	31	30	3	0	0	1	0	0	0	2	5	0	0	0	9	19	1	0	1	1	3	0	0	10	13	0	1	2	1
Anaeroglobus_geminatus	313	8353	1555	34	20	33	29	21	44	18	14	100	69	16	8	56	72	7971	10	105	46	45	14	31	28	46	1103	50	117	121
Anaerolinea_thermophila	8	12	24	5	0	0	1	0	1	0	1	0	0	1	0	1	3	0	3	2	2	4	0	0	2	8	2	1	1	6
Anaerolineae_G-1	59	28	124	22	4	3	3	3	17	4	1	2	5	2	3	0	1	7	0	2	8	4	3	7	0	23	56	2	8	21
Anoxybacillus_flavithermus	1251	1423	1604	140	134	90	167	111	102	95	143	269	84	87	69	358	218	119	141	117	230	276	153	82	208	213	118	280	163	111
Arachnia_propionica	866	614	1287	78	40	13	244	73	23	277	7	111	164	48	54	93	66	83	43	30	33	285	212	162	218	178	112	46	30	44
Arachnia_rubra	2109	1213	5691	262	544	50	1145	20	8	27	9	44	291	346	11	333	51	135	7	24	15	791	3553	181	955	93	34	33	25	26
Arcanobacterium_haemolyticum	649	576	792	80	46	100	207	47	23	38	38	70	71	57	72	127	101	48	27	28	45	184	75	72	147	134	39	52	54	35
Arsenicicoccus_bolidensis	837	678	1005	96	41	52	337	33	11	10	79	178	41	35	23	230	207	12	20	47	63	180	88	22	244	256	38	65	65	47
Arthrospira_platensis	362	156	182	34	2	61	77	6	51	7	96	28	7	5	46	13	9	1	16	57	2	29	0	2	29	11	2	92	14	3
Atopobium_minutum	516	396	667	46	9	2	21	3	5	4	26	400	3	13	4	46	52	25	6	104	143	115	12	3	46	68	4	88	111	220
Atopobium_parvulum	2291	4142	2851	51	11	136	18	1797	25	153	14	86	574	129	478	18	398	1543	461	449	92	50	10	300	16	886	1223	24	214	128
Atopobium_rimae	282	1547	1581	26	6	27	34	61	7	32	2	87	174	5	25	22	113	706	277	163	62	58	9	59	20	409	602	31	160	233
Atopobium_sp	660	1438	1558	106	12	26	88	72	33	20	31	272	85	60	18	96	220	588	54	218	99	141	23	22	80	442	329	96	190	235
Atopobium_vaginae	75	148	114	14	4	5	15	10	1	8	4	14	4	3	2	15	28	63	1	23	9	16	6	6	12	28	8	9	22	7
Bacillus_anthracis	804	979	1027	95	71	45	152	73	39	87	121	121	49	56	39	355	137	48	52	87	156	148	45	39	160	161	34	230	120	90
Bacillus_clausii	1494	1763	2081	162	99	93	235	127	84	130	238	326	83	87	91	454	300	124	109	202	313	300	112	49	279	309	129	414	243	246
Bacillus_subtilis	955	811	913	84	79	182	133	80	92	86	69	150	81	65	114	120	104	117	59	87	64	145	50	78	105	123	72	130	150	60
Bacteroidaceae_G-1	49	85	161	13	0	0	3	3	10	0	1	19	8	4	0	5	12	36	2	9	9	6	2	0	3	4	93	8	42	3
Bacteroidales_G-2	337	720	1831	104	15	2	71	22	33	11	30	49	14	32	12	148	169	60	118	85	82	152	48	23	211	352	376	60	479	130
Bacteroides_heparinolyticus	726	670	657	82	21	13	9	19	18	18	76	470	35	20	11	27	124	63	47	117	226	31	25	11	14	54	41	32	191	258
Bacteroides_pyogenes	156	240	203	18	2	0	2	2	5	0	20	107	2	2	1	11	50	5	6	107	56	5	3	3	7	10	1	35	93	46
Bacteroides_zoogleoformans	159	463	456	5	4	3	1	4	6	8	20	108	2	8	0	8	49	260	6	36	94	9	7	2	8	18	209	18	82	103
Bacteroidetes_G-3	561	919	1481	161	87	45	31	39	64	23	10	101	63	121	54	49	123	309	43	98	59	67	125	53	51	85	808	38	158	96
Bacteroidetes_G-4	2	0	0	2	0	0	0	0	0	0	0	0	0	0	0	0	0	0	0	0	0	0	0	0	0	0	0	0	0	0
Bacteroidetes_G-5	758	2116	4373	142	45	27	82	34	233	24	48	123	110	31	39	168	184	1341	46	118	79	111	58	24	194	260	3314	54	150	208
Bacteroidetes_G-6	9	6	13	5	0	0	0	0	2	0	1	1	0	0	0	0	2	1	1	1	1	0	2	0	0	0	4	0	3	4
Bacteroidetes_G-7	136	206	146	47	25	6	15	14	5	4	2	18	14	35	7	21	75	8	7	21	18	12	38	11	16	17	8	13	21	10
Bartonella_schoenbuchensis	502	488	587	58	15	6	51	9	22	20	57	264	36	44	8	97	73	8	8	57	157	98	55	6	54	56	12	74	96	136
Bdellovibrio_sp	263	192	274	58	6	15	101	12	8	10	24	29	17	16	8	50	32	21	14	24	10	51	17	19	46	49	2	45	36	9
Bergeyella_sp	17247	39007	41323	2364	3225	1594	1252	3219	758	689	2168	1978	4216	4095	760	4096	1911	3857	1050	15782	3240	3679	2748	1241	11643	3638	3321	1961	10556	2536
Bifidobacteriaceae_G-2	232	182	306	20	8	2	30	4	1	6	15	146	5	1	4	27	25	7	6	33	74	58	4	0	30	29	34	34	50	67
Bifidobacterium_animalis	547	482	576	32	23	35	254	26	20	38	31	88	71	28	100	96	63	39	22	29	34	162	51	47	133	48	43	29	46	17
Bifidobacterium_breve	1693	782	797	682	118	73	472	60	36	44	32	176	149	145	186	116	61	4	23	32	66	212	114	114	152	57	37	52	37	22
Bifidobacterium_dentium	361	275	368	204	6	12	88	10	2	6	7	26	26	18	21	38	14	117	11	11	19	73	9	10	60	27	124	12	52	1
Bifidobacterium_longum	932	403	384	377	38	37	305	14	1	22	27	111	93	75	58	74	45	2	4	19	33	139	38	3	77	39	27	34	19	8
Bifidobacterium_scardovii	656	476	472	41	33	42	325	18	19	41	30	107	127	84	66	90	35	3	6	21	44	169	40	54	100	32	24	29	17	7
Bifidobacterium_subtile	764	526	706	114	50	28	104	24	34	38	35	337	50	61	33	105	44	14	30	93	96	151	52	18	70	54	56	87	106	112
Bordetella_pertussis	33	58	122	3	1	0	7	3	0	0	7	12	0	3	0	17	20	0	0	5	13	32	5	0	43	23	1	4	6	8
Bosea_vestrisii	671	312	414	53	10	329	86	14	5	13	106	55	31	30	27	82	58	11	12	12	49	87	101	13	59	67	8	32	22	25
Bradyrhizobium_elkanii	273	341	296	86	29	26	62	15	6	6	12	31	52	61	106	48	35	8	10	9	12	56	74	24	47	41	11	18	13	12
Brevibacterium_paucivorans	431	445	711	37	12	19	193	18	21	7	35	89	18	17	19	145	176	5	9	12	44	132	45	11	196	210	8	37	33	39
Brevundimonas_diminuta	798	762	750	95	143	28	41	72	58	95	43	223	123	180	39	116	88	6	42	59	109	91	126	36	53	91	65	107	89	92
Brochothrix_thermosphacta	2616	2686	2447	196	466	288	246	313	297	405	83	322	524	345	319	282	218	299	392	133	174	342	362	345	207	277	252	326	194	142
Bulleidia_extructa	141	124	326	27	15	8	19	17	4	9	11	31	13	4	2	25	22	15	5	13	25	38	22	9	31	59	16	31	57	63
Burkholderia_cepacia	214	284	589	52	13	21	49	20	3	10	15	31	39	51	16	77	48	12	16	13	12	166	116	20	116	94	9	33	18	17
Butyrivibrio_sp	439	1251	992	59	1	9	28	34	10	115	56	127	26	19	380	120	170	273	42	103	118	86	7	115	124	139	114	43	208	156
Caldilinea_aerophila	327	326	362	96	3	3	17	10	16	7	28	147	9	18	5	48	59	18	12	98	59	45	13	8	38	58	13	42	83	62
Campylobacter_concius	4439	6424	4433	2432	2	424	8	1264	101	62	28	118	1645	2192	276	124	705	585	226	510	161	773	106	437	92	1192	1088	10	393	342
Campylobacter_curvus	632	900	947	352	3	42	17	84	33	6	36	59	94	153	31	59	227	122	29	139	46	98	59	39	33	271	272	9	107	59
Campylobacter_gracilis	4855	9444	11733	1721	46	1711	30	71	285	331	26	634	1687	1980	142	91	186	4883	102	149	224	755	381	492	131	361	8032	54	288	1239
Campylobacter_howae	740	1515	2268	105	17	5	26	40	176	16	13	342	36	510	154	38	80	371	6	214	106	167	361	269	92	175	494	17	460	233
Campylobacter_rectus	1489	3001	4471	241	27	16	63	90	356	30	21	645	70	1019	278	79	172	692	33	407	251	305	785	511	167	303	954	29	937	480
Campylobacter_sp	608	1667	1382	186	23	60	32	23	40	24	33	187	64	106	18	89	83	1123	16	89	79	238	53	54	71	147	350	67	131	271
Campylobacter_ureolyticus	32	75	74	14	0	2	2	2	0	3	3	6	4	4	4	14	25	6	2	7	9	8	2	6	18	19	8	8	2	3
Candidatus_Saccharimonas_aalborgensis	20	44	17	5	0	0	3	0	1	9	1	1	7	6	2	4	4	6	0	13	2	1	3	0	2	8	0	1	2	0
Capnocytophaga_gingivalis	10941	26974	42894	5417	2340	1486	290	313	245	586	8	256	6815	9932	482	2077	259	6489	355	100	465	4422	18755	876	10544	963	6385	170	292	487
Capnocytophaga_granulosa	9037	17279	23511	6990	557	239	101	64	79	332	17	658	3791	7987	2695	880	145	1196	97	139	349	2224	10973	4582	3742	324	975	155	300	236
Capnocytophaga_haemolytica	442	688	2172	180	50	28	21	32	51	43	4	33	76	147	32	62	142	134	48	17	30	80	138	44	1072	233	496	34	18	57
Capnocytophaga_leadbetteri	4686	8861	18326	2460	46	356	66	182	79	451	12	1034	1430	480	978	866	344	4145	143	270	205	1989	1617	1144	9360	784	2514	59	514	345
Capnocytophaga_ochracea	347	194	342	83	2	7	17	2	4	6	0	226	28	49	4	33	18	32	4	11	15	46	39	8	119	13	46	9	12	50
Capnocytophaga_sp	13788	85126	84328	4404	2695	1063	1016	522	280	1684	44	2080	6325	63532	2265	5056	1406	4296	670	605	971	9119	37218	4688	17344	2964	9283	672	1145	1895
Cardiobacterium_hominis	4895	9279	48152	2182	725	37	235	144	172	703	54	643	3836	3672	36	404	187	590	117	195	242	5621	35930	47	1982	705	2987	157	403	320
Cardiobacterium_valvarum	1426	1381	4866	651	91	24	59	29	52	33	40	447	449	443	10	120	104	61	29	57	108	2014	1782	17	260	174	259	60	119	181
Catonella_morbi	846	4191	5940	249	9	105	30	264	16	19	53	101	283	71	417	173	378	2589	46	116	118	193	13	152	182	260	4783	85	147	125
Catonella_sp	393	2552	4046	171	7	20	21	54	3	4	37	76	257	63	195	81	167	1620	6	89	74	162	14	56	101	165	3291	45	134	78
Caulobacter_sp	805	680	785	87	118	32	66	44	99	90	55	214	107	90	32	143	76	16	55	61	100	113	151	50	66	84	58	97	75	91
Centipeda_periodontii	379	620	408	335	1	2	6	0	9	7	1	18	161	10	38	10	26	287	4	70	14	28	9	19	5	25	271	9	19	23
Chlamydophila_pneumoniae	11	24	15	4	0	0	3	0	0	1	1	2	0	0	0	1	10	3	2	6	2	1	0	0	7	3	0	1	1	2
Chlorobium_limicola	388	373	476	69	29	10	27	19	37	21	29	147	14	53	12	67	69	23	12	60	63	83	48	12	79	59	24	51	75	45
Clostridiales_F-1	1103	1733	2195	262	54	26	65	26	49	35	89	497	68	75	31	136	141	740	58	253	231	214	58	72	84	112	889	192	274	300
Clostridiales_F-3	786	733	998	133	71	82	175	77	46	56	31	115	134	125	44	150	83	37	48	70	42	186	211	86	152	98	62	97	68	38
Comamonas_testosteroni	77	113	182	22	0	4	18	4	2	0	10	17	2	13	2	42	27	2	3	5	17	49	20	5	33	36	8	10	8	13
Corynebacterium_accolens	295	244	604	54	22	26	153	7	8	5	10	10	32	6	52	66	64	4	4	10	6	238	16	55	141	107	11	18	10	8
Corynebacterium_afermentans	625	172	285	440	8	36	69	22	9	8	12	21	46	8	38	37	24	3	4	8	4	65	28	58	51	37	18	16	7	5
Corynebacterium_amycolatum	628	518	659	140	40	71	190	31	22	34	42	58	66	28	74	136	126	16	16	19	37	159	50	47	141	151	30	40	17	24
Corynebacterium_appendicis	344	215	223	164	16	36	76	12	0	5	3	32	52	23	61	35	24	1	8	8	3	74	23	7	40	37	8	22	8	4
Corynebacterium_aurimucosum	130	200	211	33	8	10	36	5	8	4	2	24	24	16	25	51	54	6	4	6	14	47	10	27	51	40	10	11	8	7
Corynebacterium_bovis	389	199	268	152	9	54	106	18	9	9	10	22	39	23	52	43	18	9	8	2	5	82	44	11	46	35	23	14	9	4
Corynebacterium_coyleae	3202	3058	2888	1440	46	352	677	140	70	105	112	260	846	203	932	436	411	10	44	57	119	757	179	363	535	446	306	136	82	84
Corynebacterium_diphtheriae	930	948	771	356	21	153	190	47	12	37	41	73	206	95	272	120	116	4	80	21	34	208	101	44	136	115	95	26	27	19
Corynebacterium_durum	31443	55188	58185	2261	303	15703	9502	1715	993	743	80	143	8944	717	34649	5113	4235	724	572	159	75	20898	661	11128	11179	11519	598	1574	542	86
Corynebacterium_jeikeium	1614	235	340	1378	12	50	76	29	22	15	8	24	32	27	62	46	21	30	8	2	7	79	24	91	60	33	27	14	7	5
Corynebacterium_kroppenstedtii	621	181	320	424	7	48	87	11	12	4	7	21	20	11	48	52	22	4	6	10	8	84	22	72	61	33	14	20	9	5
Corynebacterium_macginleyi	318	278	536	93	6	28	150	12	2	3	8	16	42	19	65	92	45	1	9	2	3	248	23	2	151	71	7	17	14	3
Corynebacterium_massiliense	99	68	110	9	6	6	12	1	0	1	5	59	9	0	7	13	18	3	0	5	13	12	5	2	14	13	1	3	22	38
Corynebacterium_mastitidis	1137	423	1116	630	32	71	288	38	17	20	11	30	47	34	63	148	91	11	10	9	10	462	43	89	265	166	15	50	22	4
Corynebacterium_matruchotii	24008	43730	39276	17009	154	2441	643	400	728	1913	122	598	12530	2536	23604	426	442	3431	110	511	140	8027	790	15317	615	2061	10705	276	518	967
Corynebacterium_minutissimum	54	40	59	17	3	2	16	2	0	4	2	8	3	2	4	11	15	0	2	1	2	18	2	1	11	8	1	5	10	3
Corynebacterium_mucifaciens	662	188	299	470	13	27	84	24	10	7	11	16	39	12	39	44	27	3	8	9	7	77	24	51	58	40	25	10	9	5
Corynebacterium_pilbarense	245	198	302	67	6	38	74	19	8	6	10	17	45	11	48	43	33	1	2	4	11	75	21	61	60	43	20	10	8	4
Corynebacterium_propinquum	338	371	402	73	19	74	93	31	2	11	7	28	48	41	81	77	83	5	10	10	16	92	43	52	86	74	10	18	19	8
Corynebacterium_pseudodiphtheriticum	442	426	474	105	22	97	104	36	8	24	16	30	59	48	90	84	103	8	4	7	23	113	67	43	102	92	17	22	8	10
Corynebacterium_simulans	121	69	101	50	6	19	26	0	6	1	3	10	10	3	11	13	15	5	2	2	8	24	5	1	20	23	5	10	12	1
Corynebacterium_singulare	44	36	67	14	1	2	14	0	2	1	2	8	5	6	2	8	6	4	3	0	2	15	2	7	19	12	2	1	7	2
Corynebacterium_sp	713	668	636	294	16	86	155	34	2	31	25	70	176	37	196	114	95	1	10	16	23	214	35	8	104	121	88	22	30	14
Corynebacterium_striatum	110	71	96	51	0	5	29	4	2	0	2	17	8	8	7	17	17	2	2	3	7	20	8	5	18	19	5	3	8	10
Corynebacterium_tuberculostearicum	309	206	308	52	15	62	79	18	47	9	6	21	23	20	71	45	34	1	2	5	5	79	19	60	62	37	14	15	13	9
Corynebacterium_tuscaniense	238	179	291	66	8	34	87	14	3	4	6	16	37	18	32	40	24	0	9	9	10	71	27	48	61	30	21	20	11	2
Corynebacterium_urealyticum	121	144	195	11	4	15	47	7	6	5	9	17	20	12	16	47	16	11	2	7	13	36	12	33	35	23	12	12	22	10
Cronobacter_sakazakii	251	235	289	28	11	6	41	6	11	6	26	116	12	10	7	51	38	16	5	26	70	50	22	8	34	44	13	28	38	52
Cryptobacterium_curtum	526	872	991	48	0	4	22	7	10	3	17	415	4	11	2	42	40	525	11	115	122	125	3	0	40	142	264	84	133	200
Cupriavidus_gilardii	125	125	247	33	2	5	25	3	9	3	16	29	21	17	2	41	25	1	2	5	11	69	60	8	48	28	1	9	13	11
Cutibacterium_acnes	275	291	254	26	6	2	65	57	90	0	15	14	21	6	18	14	167	3	9	47	6	35	16	12	26	89	2	10	47	17
Cutibacterium_avidum	35	29	33	5	2	0	12	2	8	0	2	4	0	0	0	10	9	4	0	3	3	6	4	4	11	2	0	1	5	0
Cutibacterium_granulosum	131	96	173	24	2	3	67	4	7	3	6	15	7	2	3	33	26	12	3	6	4	40	15	6	41	15	11	15	24	6
Cutibacterium_sp	26	29	34	5	0	2	13	0	0	2	1	3	2	0	0	8	6	1	0	10	2	5	4	0	12	6	0	2	4	1
Defluvibacter_lusatiensis	541	478	587	81	22	23	55	24	11	11	60	254	49	47	18	105	64	14	6	61	114	92	55	10	79	70	18	57	97	109
Delftia_acidovorans	122	202	400	37	1	5	22	4	2	4	22	25	16	11	3	68	60	7	6	8	23	114	56	2	79	85	3	31	15	15
Dermabacter_hominis	247	221	377	45	2	1	115	6	1	2	28	47	7	1	12	72	86	2	0	16	25	74	7	7	113	118	2	24	19	13
Desulfobulbus_sp	304	235	396	28	6	2	4	8	20	8	18	210	6	11	2	27	33	35	4	58	59	42	25	4	25	31	51	39	103	76
Desulfomicrobium_orale	168	190	246	13	8	0	5	0	4	6	16	116	2	8	4	15	23	28	8	34	68	12	4	2	15	21	15	16	55	106
Desulfovibrio_fairfieldensis	1296	1055	1214	102	172	85	110	54	200	162	47	364	122	158	48	113	69	218	76	118	133	157	234	79	91	81	127	124	150	171
Desulfovibrio_sp	135	145	285	8	6	2	16	8	2	6	27	60	8	10	1	34	37	6	4	11	34	20	12	4	21	38	65	13	11	101
Dialister_invisus	1845	6777	5166	267	107	529	96	192	111	155	116	272	752	206	435	247	337	3585	501	449	265	317	145	257	172	1079	1771	156	954	315
Dialister_micraerophilus	3330	4210	2944	171	418	447	102	781	424	611	69	307	628	855	392	170	272	974	328	433	158	231	382	429	119	279	870	211	264	159
Dialister_pneumosintes	680	2937	2301	52	40	12	41	69	73	43	54	296	253	33	21	115	81	1869	38	363	164	207	41	106	75	130	919	60	404	359
Dialister_sp	728	3743	1677	31	117	72	32	122	125	98	39	92	112	83	68	80	80	3107	83	53	77	70	183	68	55	65	1073	55	54	54
Dietzia_cinnamea	120	107	121	41	8	13	20	8	10	5	2	13	14	16	14	19	15	6	15	2	6	31	7	17	21	20	8	8	4	5
Dolosigranulum_pigrum	9	16	15	2	3	0	1	0	0	0	2	1	3	1	0	3	4	2	0	0	3	4	1	2	5	1	0	1	0	1
Eggerthella_lenta	126	238	250	31	3	1	12	8	3	2	18	48	3	5	0	24	97	9	1	72	27	46	2	2	40	78	11	36	26	9
Eggerthia_catenaformis	25	51	44	3	0	0	2	2	0	0	3	15	1	0	0	8	16	7	6	1	12	4	0	0	5	13	8	4	0	10
Eikenella_corrodens	2883	6542	11143	696	794	435	109	56	30	453	22	288	895	3695	320	435	281	356	96	206	258	1154	7042	729	639	405	574	142	190	268
Eikenella_sp	431	764	1861	126	8	51	115	3	6	8	9	105	58	21	15	361	76	162	7	19	45	346	56	44	934	121	226	20	63	51
Enhydrobacter_aerosaccus	305	263	320	84	36	12	34	12	20	18	18	71	28	53	4	66	41	14	9	13	35	53	47	13	38	55	16	42	20	36
Enterobacter_cancerogenus	221	209	299	18	2	2	39	11	17	7	23	102	8	8	4	42	43	14	4	31	55	45	26	3	43	43	9	35	39	56
Enterobacter_hormaechei	255	213	302	27	4	10	39	5	26	11	16	117	6	12	6	52	32	14	10	15	66	51	22	10	53	44	0	27	31	64
Enterococcus_casseliflavus	1198	1095	1320	109	139	343	85	70	60	147	91	154	132	142	92	89	118	149	211	95	67	148	85	133	85	215	110	158	121	265
Enterococcus_durans	1425	1735	1846	159	150	121	157	93	55	137	202	351	173	194	101	227	353	95	170	166	256	329	107	94	245	367	59	339	177	129
Enterococcus_faecalis	1441	1675	1890	151	144	108	163	104	62	146	200	363	192	194	100	230	353	67	155	158	226	332	124	110	206	343	76	368	200	131
Enterococcus_italicus	1665	1973	3148	202	166	116	164	106	46	196	239	430	220	149	123	266	449	94	167	213	292	391	174	116	270	707	62	375	262	791
Enterococcus_saccharolyticus	1329	1001	1413	123	161	368	84	61	71	201	90	170	159	147	95	78	114	189	74	94	51	176	123	134	103	223	110	195	118	231
Erysipelothrix_tonsillarum	258	374	389	37	12	6	46	12	7	11	46	81	16	14	12	87	98	9	17	31	90	67	22	12	60	74	4	68	47	35
Erysipelotrichaceae_G-1	153	249	364	21	17	3	20	2	2	4	14	70	14	3	31	35	48	57	4	16	41	55	9	17	35	45	46	22	44	91
Erythromicrobium_ramosum	157	153	197	43	8	3	17	3	9	3	17	54	14	17	3	35	28	9	1	9	37	37	15	0	38	34	4	18	22	29
Escherichia_coli	253	231	302	29	4	4	31	6	13	8	33	125	13	6	8	51	37	10	2	24	80	46	16	8	58	52	10	29	28	55
Eubacterium_limosum	1038	696	855	323	49	18	91	21	47	42	31	416	64	87	14	113	89	12	19	147	151	171	61	31	110	85	39	104	110	144
Fastidiosipila_sanguinis	1852	1316	1410	579	228	134	70	120	160	115	106	340	218	234	109	164	137	18	148	115	173	127	351	125	109	127	108	150	153	160
Filifactor_alocis	187	857	2149	53	6	2	14	4	39	9	18	42	20	8	10	136	26	238	34	345	40	28	9	55	63	55	433	21	1439	46
Finegoldia_magna	111	163	189	15	2	0	13	3	2	0	24	52	2	6	4	46	46	2	4	15	38	23	16	0	38	38	4	19	26	25
Flavitalea_sp	192	306	322	45	12	29	19	15	18	10	5	39	31	18	12	35	95	41	23	23	28	45	16	10	61	71	29	23	23	44
Fretibacterium_fastidiosum	93	345	458	24	6	0	11	0	2	2	7	41	23	10	23	18	27	66	11	147	20	38	3	3	27	19	224	6	112	26
Fretibacterium_sp	424	1108	1328	122	17	6	17	11	38	16	30	167	52	39	56	46	204	161	22	418	110	70	21	58	47	145	425	71	360	131
Fusobacterium_gonidiaformans	431	813	442	54	24	26	20	164	4	22	3	114	58	59	45	35	168	216	56	32	144	54	8	47	32	88	21	25	65	102
Fusobacterium_hwasookii	1552	10715	4197	183	150	27	41	64	16	106	30	935	122	3583	70	92	555	4584	145	601	963	1315	605	76	92	444	210	216	477	762
Fusobacterium_naviforme	1335	2844	3062	361	82	435	55	82	42	57	16	205	235	484	479	95	223	757	99	305	167	342	205	323	74	462	745	61	677	173
Fusobacterium_necrophorum	165	302	221	50	8	10	24	19	4	5	8	37	21	35	12	32	68	56	10	16	52	38	15	13	33	53	9	13	27	20
Fusobacterium_nucleatum_subsp._animalis	3182	17774	19389	370	46	935	246	233	63	513	30	746	2004	196	1838	428	584	10100	905	1024	695	1328	99	830	360	947	13138	263	1809	615
Fusobacterium_nucleatum_subsp._nucleatum	1714	4192	2355	583	79	92	53	54	52	60	12	729	222	644	149	92	209	2051	43	348	434	650	93	120	77	243	345	108	320	399
Fusobacterium_nucleatum_subsp._polymorphum	26521	82181	29603	13942	4174	1621	79	613	381	4154	40	1517	9640	58428	4811	119	508	5941	596	826	1312	1774	3624	3089	120	548	18524	248	505	1171
Fusobacterium_nucleatum_subsp._vincentii	10497	33970	22809	3547	1255	1501	279	796	167	1510	114	1328	2886	12813	4511	514	1208	6046	1372	3251	1369	2124	1035	2344	378	2417	6006	350	6799	1356
Fusobacterium_periodonticum	31135	35577	13063	654	1384	3474	356	19225	246	2202	37	3557	2578	4230	6117	291	3886	5622	6670	610	5573	340	184	2044	272	2142	3079	419	1098	3485
Fusobacterium_sp	15587	35216	18000	4542	960	926	489	2352	291	938	145	4944	2678	8896	1715	742	2550	11987	1177	1852	3619	2838	1072	1193	702	2630	3335	609	2535	3086
Gardnerella_vaginalis	499	305	550	85	12	4	140	9	23	6	22	198	15	21	2	86	63	8	6	47	57	112	23	7	158	73	7	45	60	65
Gemella_bergeri	939	1091	1294	159	98	36	134	70	48	181	106	107	93	97	72	295	111	56	122	118	127	182	76	69	176	128	35	435	149	44
Gemella_haemolysans	261788	274613	241652	9751	51877	16801	30039	61353	877	79442	6337	5311	48326	34416	20354	72086	9807	6692	28411	24433	30088	33383	20814	39020	30570	20165	4311	60088	29810	3491
Gemella_morbillorum	50880	113054	116321	12270	5203	3420	13530	3296	470	5493	2764	4434	7415	21404	16249	30852	5041	3585	2464	12244	13800	15562	25538	5033	13113	8774	2804	27514	15394	2589
Gemella_sanguinis	27060	42720	47066	3877	1871	2543	7166	4332	320	3177	1448	2326	2176	1928	3139	15860	2526	1263	2584	6126	7118	7644	1543	2605	6748	4710	846	13966	7696	1308
Gemella_sp	899	1106	1208	171	90	32	116	70	46	194	71	109	87	77	67	318	103	77	122	117	138	158	94	58	137	104	45	423	151	38
Gracilibacteria_GN02_G-1	447	1899	8537	94	124	7	10	33	2	158	6	13	80	1585	13	28	81	64	31	8	9	44	7491	9	38	41	844	47	7	16
Gracilibacteria_GN02_G-2	25	33	149	8	2	1	2	5	3	2	2	0	2	2	0	7	10	7	2	1	2	3	5	0	115	13	6	5	0	2
Gracilibacteria_GN02_G-3	34	54	85	12	0	1	5	0	4	5	2	5	3	14	2	10	11	6	5	1	2	9	48	1	9	6	9	2	1	0
Granulicatella_adiacens	59943	58532	41108	1438	1704	16295	1137	30454	851	3242	739	4083	6241	1914	16520	3688	9875	3605	6907	4459	5323	2666	5137	8536	6170	6184	2662	3250	3038	3465
Granulicatella_elegans	109662	140758	125297	7402	19541	1809	749	5669	446	71425	1873	748	40965	27096	7552	12868	5223	4882	22393	18169	1610	10416	11933	7242	22014	3436	2863	62645	4275	473
Haematobacter_missouriensis	337	343	375	33	4	1	30	1	1	4	57	206	6	6	6	71	55	6	7	54	132	63	8	0	44	45	0	52	62	101
Haemophilus_aegyptius	3958	4111	6262	173	288	27	72	49	428	274	205	2442	254	472	34	410	247	173	108	1320	1093	760	851	23	506	528	178	567	1404	1445
Haemophilus_ducreyi	281	332	474	18	11	1	18	6	25	10	29	163	5	9	8	88	61	22	8	51	80	60	23	6	80	58	14	47	78	108
Haemophilus_haemolyticus	26881	33609	55784	582	2235	74	154	149	1354	4356	1200	16777	1499	4360	105	1085	613	529	1356	18431	5631	4972	6585	110	2990	2585	546	4903	24219	8874
Haemophilus_influenzae	23120	23733	40641	738	923	90	220	113	1675	968	670	17723	1013	2081	105	1456	780	587	491	11064	6156	4399	3741	114	3003	2169	616	3419	13493	9687
Haemophilus_parahaemolyticus	12547	13601	24135	398	91	67	1159	45	729	425	193	9440	95	217	132	6388	998	185	236	928	4422	2508	508	95	5991	1792	236	2251	3768	6986
Haemophilus_parainfluenzae	463284	249158	389878	4507	42238	7968	6153	30959	81737	54751	398	234573	29221	28995	12864	13951	12415	70813	17897	8892	54110	49311	33049	16932	10987	25563	59826	45182	10466	138562
Haemophilus_paraphrohaemolyticus	12165	13873	21861	393	105	60	954	52	658	409	197	9337	93	184	98	4939	1072	183	221	987	6096	2523	440	88	4501	1747	196	2091	3288	6987
Haemophilus_pittmaniae	31974	24319	29343	641	2642	478	348	1721	7260	5065	102	13717	1867	1982	745	1275	886	11637	1386	839	3702	3269	2758	987	873	1573	9732	2460	1460	6231
Haemophilus_sp	104324	119478	175317	2463	9188	374	955	444	7413	4285	2484	76718	14293	21385	1045	6002	2347	4223	3322	37060	29801	17000	29001	570	13533	9122	7633	10835	43694	43929
Helicobacter_pylori	867	1287	1715	132	9	19	143	10	22	21	63	448	45	56	17	372	272	68	14	154	289	260	31	8	311	255	283	203	172	192
Ignavibacterium_album	291	367	532	43	7	0	37	9	9	11	27	148	7	10	2	92	89	10	2	53	102	84	10	2	99	111	6	57	62	101
Janibacter_indicus	445	386	643	35	11	26	196	16	17	4	51	89	18	16	6	143	135	2	2	25	39	100	11	10	171	238	5	36	34	38
Jeotgalicoccus_huakuii	359	339	491	83	26	17	42	8	55	26	20	82	36	17	18	68	54	17	20	66	43	68	35	13	66	43	17	157	54	38
Johnsonella_ignava	786	459	297	105	31	167	6	13	7	52	2	403	53	42	250	19	34	17	11	7	26	32	17	57	14	94	23	8	9	43
Johnsonella_sp	67	118	220	20	0	2	3	3	18	1	5	15	4	1	0	7	21	57	0	10	18	7	2	0	11	10	153	6	12	19
Jonquetella_anthropi	396	326	490	88	15	8	92	4	11	10	25	143	17	21	17	47	66	25	16	65	52	88	20	10	53	54	19	63	123	60
Kingella_denitrificans	3652	5137	7707	412	43	2372	358	96	18	80	10	263	1843	215	797	1174	180	713	52	79	84	615	186	464	4591	607	688	68	416	72
Kingella_kingae	731	1094	1458	203	58	79	47	41	17	30	16	240	104	106	51	246	235	37	54	94	167	319	197	43	264	272	41	52	119	151
Kingella_oralis	14348	15044	35794	1832	304	1664	2636	968	1049	2748	13	3134	3458	642	788	4318	430	4312	143	309	644	12521	1940	3081	7124	1211	8463	117	313	1024
Kingella_sp	2618	3752	7616	694	52	729	415	135	41	126	28	398	555	144	195	1539	755	165	83	133	183	1228	333	198	3816	1136	178	143	417	167
Klebsiella_aerogenes	274	213	311	21	12	7	32	7	11	8	25	151	2	7	9	44	45	12	4	13	77	48	25	7	48	44	9	35	32	63
Klebsiella_pneumoniae	1014	853	1177	109	52	81	132	44	85	55	86	370	88	54	60	213	114	63	24	57	180	190	165	51	182	154	39	111	100	185
Kluyvera_ascorbata	498	466	575	59	20	14	74	10	35	5	49	232	24	24	7	101	82	35	4	40	149	101	50	14	83	74	22	53	63	115
Kocuria_palustris	699	628	886	53	30	119	268	66	20	29	29	85	98	40	91	143	167	11	17	25	36	190	79	76	185	237	30	32	29	28
Kocuria_rhizophila	638	546	774	57	20	104	210	58	24	17	37	111	51	29	60	126	146	19	40	27	48	165	60	56	177	170	14	60	37	35
Kocuria_sp	690	595	928	78	42	100	215	33	28	36	36	122	82	50	68	130	141	27	23	27	47	199	81	44	210	228	29	51	43	43
Kytococcus_sedentarius	502	479	803	40	7	28	241	20	14	8	38	106	12	16	15	187	153	18	6	27	45	154	24	36	216	261	3	43	26	40
Lachnoanaerobaculum_orale	4940	1553	682	3384	18	62	15	1272	37	49	45	58	559	193	215	41	250	93	38	128	36	100	11	152	17	190	123	15	31	43
Lachnoanaerobaculum_saburreum	20280	4562	1066	19362	18	44	23	606	31	121	30	45	2487	1061	475	88	228	120	35	50	18	359	17	216	29	130	221	17	43	34
Lachnoanaerobaculum_sp	1120	629	586	892	5	22	25	48	22	13	22	71	251	54	25	52	100	72	8	26	41	88	13	28	41	102	182	15	64	53
Lachnoanaerobaculum_umeaense	5489	3107	944	1461	21	298	30	3290	27	240	23	99	641	135	1198	30	484	106	275	173	65	72	28	217	14	256	180	22	95	60
Lachnospiraceae_G-10	107	199	231	22	0	0	27	4	1	0	22	31	2	2	1	53	96	1	0	13	31	21	2	1	57	83	0	24	17	26
Lachnospiraceae_G-2	823	623	399	457	14	23	11	202	23	3	24	66	62	49	233	27	100	52	14	55	31	46	19	41	15	77	41	17	90	53
Lachnospiraceae_G-3	10348	5487	1150	9380	150	399	18	96	85	172	12	36	1589	3029	541	48	105	75	74	4	22	193	392	135	33	90	204	17	15	71
Lachnospiraceae_G-7	329	609	654	49	17	20	43	22	17	15	42	104	47	69	14	48	73	213	28	64	53	75	21	18	65	81	206	46	63	79
Lachnospiraceae_G-8	473	699	1228	69	22	89	60	14	39	14	50	116	37	30	52	107	127	168	9	103	66	140	39	30	121	139	277	67	328	87
Lachnospiraceae_G-9	96	67	93	6	0	2	5	0	60	1	5	17	2	3	2	9	8	23	0	16	4	6	0	0	5	3	17	3	58	1
Lactobacillus_acidophilus	203	1100	456	16	1	1	10	9	153	2	4	7	3	4	2	16	8	1037	9	10	11	8	1	2	10	6	404	8	7	10
Lactobacillus_brevis	19	17	30	3	2	1	5	0	2	1	2	3	1	1	0	6	3	0	1	4	1	5	2	0	5	9	0	4	2	3
Lactobacillus_buchneri	24	31	34	4	0	1	6	1	3	1	4	4	1	1	1	7	9	3	4	3	2	5	0	0	7	9	1	7	2	3
Lactobacillus_casei	228	138	194	46	13	26	57	13	28	18	5	22	34	3	19	25	24	9	7	10	7	43	15	16	21	24	13	38	16	8
Lactobacillus_coleohominis	50	23	34	10	3	1	15	3	4	0	4	10	0	0	0	10	5	4	0	1	3	2	0	0	13	5	2	4	6	2
Lactobacillus_crispatus	9527	436	134	34	6	30	38	0	9381	8	10	20	8	6	5	29	7	368	4	4	5	19	3	2	18	16	25	30	12	9
Lactobacillus_fermentum	48	50	76	11	0	2	25	0	1	2	2	5	2	0	0	21	18	1	0	3	5	14	3	5	29	8	2	8	3	4
Lactobacillus_gasseri	130	60	68	13	2	8	8	2	78	4	2	13	3	2	0	12	7	32	0	3	1	6	1	1	11	12	20	7	7	3
Lactobacillus_iners	101	103	111	19	2	30	18	4	8	8	3	9	18	7	11	13	24	12	8	2	8	20	8	13	23	21	5	16	4	1
Lactobacillus_jensenii	156	117	113	9	5	5	13	6	94	5	7	12	7	2	3	29	17	24	15	14	6	10	15	4	29	9	9	16	12	9
Lactobacillus_johnsonii	51	36	38	12	1	2	5	0	22	3	2	4	2	1	0	9	6	13	0	1	4	2	1	1	7	2	9	5	7	4
Lactobacillus_kisonensis	18	17	22	3	0	0	4	1	0	2	3	5	2	0	0	5	4	3	0	2	1	1	3	0	6	4	2	1	4	1
Lactobacillus_oris	32	50	59	5	0	0	13	0	2	2	3	7	2	0	4	7	5	28	0	1	3	9	2	0	9	12	12	8	3	4
Lactobacillus_panis	26	67	51	1	0	2	13	0	5	0	2	3	4	0	2	14	4	42	0	1	0	5	2	2	3	2	32	2	1	2
Lactobacillus_paracasei	205	148	208	43	10	25	53	8	20	13	7	26	19	5	23	28	20	22	12	10	9	46	9	12	38	23	7	50	14	9
Lactobacillus_parafarraginis	30	15	32	10	0	1	8	0	3	0	3	5	0	2	0	2	3	2	0	1	5	3	1	2	5	9	2	3	3	4
Lactobacillus_pentosus	38	57	29	6	0	1	5	1	0	4	8	13	0	3	0	11	14	0	2	17	10	5	0	0	4	2	1	10	6	1
Lactobacillus_plantarum	31	42	41	6	3	0	4	2	0	0	5	11	2	1	0	0	19	1	0	9	10	2	3	0	6	9	1	8	8	4
Lactobacillus_rapi	29	23	38	5	0	1	6	1	7	3	4	2	4	0	0	7	3	2	0	4	3	8	0	1	4	9	4	5	3	4
Lactobacillus_reuteri	50	472	197	13	1	2	21	1	4	2	1	5	2	0	1	18	8	438	0	3	2	14	3	1	12	12	145	6	2	2
Lactobacillus_rhamnosus	189	132	201	34	16	22	57	5	19	14	9	13	26	5	20	29	18	10	10	7	7	40	16	16	39	22	7	41	15	5
Lactobacillus_salivarius	420	513	499	61	31	27	50	26	15	51	59	100	65	27	26	78	99	27	41	62	88	52	46	27	110	69	6	107	34	48
Lactobacillus_sp	88	70	74	19	3	7	42	0	5	2	4	6	8	4	7	15	14	9	0	7	6	19	5	3	12	15	0	12	6	2
Lactobacillus_ultunensis	3285	312	230	73	9	22	63	13	3055	17	8	25	21	8	6	60	18	162	18	9	10	51	8	13	39	21	34	42	15	7
Lactobacillus_vaginalis	50	96	84	7	0	0	23	0	9	2	3	6	1	1	0	12	5	70	3	3	1	16	1	1	13	13	30	8	0	2
Lactococcus_lactis	1421	1788	1789	220	87	47	195	36	31	67	299	439	74	65	190	435	286	49	103	234	352	271	68	54	238	276	41	380	293	168
Lautropia_mirabilis	22708	48845	151673	2016	7247	1810	7838	1236	309	1380	17	855	15905	20506	985	7536	2092	673	793	62	293	39707	73709	494	27198	9236	220	697	69	343
Lawsonella_clevelandensis	472	219	362	64	18	35	216	34	31	9	16	49	24	27	19	57	38	14	15	12	13	57	42	10	77	70	15	23	57	11
Leptothrix_sp	353	378	666	97	30	37	66	20	4	27	38	34	36	61	17	108	69	21	14	19	33	151	119	37	159	90	20	38	28	24
Leptotrichia_buccalis	4640	1965	922	4111	21	40	44	186	58	143	6	31	851	322	150	46	114	350	21	94	17	208	54	86	143	128	199	16	71	17
Leptotrichia_goodfellowii	908	937	737	40	12	7	53	296	4	138	0	358	93	41	533	16	49	13	70	71	51	32	19	101	40	253	17	22	74	179
Leptotrichia_hofstadii	903	2743	2887	716	22	31	14	25	8	76	1	10	497	256	1422	19	9	501	17	19	3	333	13	188	12	22	2303	1	9	6
Leptotrichia_hongkongensis	9660	25815	17824	3073	956	1654	452	1413	569	1423	22	98	6818	12665	1941	234	446	3304	127	249	31	1962	5467	1159	1924	211	6894	56	108	43
Leptotrichia_shahii	8175	1615	378	7934	7	8	11	180	18	2	2	13	1336	41	28	18	72	53	2	54	11	141	20	13	17	75	47	1	45	19
Leptotrichia_sp	21205	47749	17113	6920	1860	1435	547	7082	419	1840	50	1052	4148	27475	5117	506	2138	6176	791	928	470	2216	2701	3177	1719	1243	4726	314	666	351
Leptotrichia_wadei	6626	3310	2685	6178	53	59	64	72	105	27	13	55	1229	476	198	89	114	1071	16	97	20	409	146	265	246	106	1416	27	45	25
Listeria_monocytogenes	602	767	916	75	15	39	99	31	27	37	101	178	17	15	29	223	159	38	24	111	151	159	27	5	149	145	29	193	136	73
Lysinibacillus_fusiformis	672	808	727	96	27	55	163	28	48	56	126	73	51	40	24	307	94	33	34	56	169	110	60	30	131	99	13	160	97	27
Megasphaera_micronuciformis	1901	6405	3283	97	45	71	58	1130	205	95	48	152	195	122	164	76	479	4502	61	715	91	119	37	174	53	747	1378	133	557	85
Megasphaera_sp	1184	14722	6522	130	133	95	97	131	151	132	75	240	148	127	128	186	253	13202	113	422	143	170	125	84	132	233	5163	188	270	157
Melioribacter_roseus	252	373	542	39	9	6	33	4	18	8	35	100	6	12	0	95	72	52	8	47	81	59	32	2	44	108	7	62	57	171
Mesorhizobium_loti	1604	1260	1635	146	43	31	121	25	60	10	93	1075	52	67	43	200	140	33	11	204	510	245	69	9	169	170	27	176	292	478
Micavibrio_aeruginosavorus	32	32	42	12	4	0	2	2	2	0	4	6	0	2	0	4	17	1	2	4	2	7	2	0	5	3	2	3	17	3
Microbacterium_flavescens	337	268	390	66	10	3	164	9	7	11	19	48	21	9	11	78	47	20	51	16	15	107	13	11	74	70	11	53	31	20
Microbacterium_ginsengisoli	48	45	61	14	1	2	15	1	0	0	3	12	0	2	1	9	8	12	1	8	4	18	2	0	14	8	0	10	5	4
Micrococcus_luteus	4528	3038	4974	490	221	498	1584	201	185	165	343	841	330	187	236	782	799	134	107	142	321	836	357	335	993	1384	139	317	263	350
Mitsuokella_multacida	985	1260	1146	164	105	120	72	102	80	82	73	187	163	108	124	138	139	213	77	171	127	128	134	115	106	137	162	113	111	140
Mitsuokella_sp	916	3084	2342	785	15	20	9	14	19	7	19	28	446	14	9	22	67	2405	9	91	21	86	6	25	22	43	2043	32	56	29
Mobiluncus_mulieris	458	520	406	23	38	42	157	42	33	35	16	72	69	102	84	57	36	85	37	16	34	119	52	38	64	53	39	15	18	8
Mogibacterium_diversum	70	107	91	16	3	0	6	20	5	4	8	8	11	3	32	22	22	7	0	5	5	16	2	3	14	28	8	9	5	6
Mogibacterium_neglectum	72	113	104	16	1	1	6	11	8	8	10	11	13	5	42	10	25	9	0	1	8	10	0	4	13	35	18	6	8	10
Mogibacterium_pumilum	28	48	55	2	1	1	5	0	9	2	4	4	3	6	2	7	23	2	1	1	3	4	2	0	11	25	1	2	3	7
Mogibacterium_timidum	45	74	87	11	3	0	6	4	11	3	1	6	8	3	0	16	22	8	1	12	4	9	2	13	18	17	6	6	14	2
Mogibacterium_vescum	57	138	107	12	2	1	6	15	3	5	6	7	22	4	47	13	36	7	0	2	7	17	9	2	11	23	28	8	2	7
Mollicutes_G-1	67	344	585	4	0	2	7	6	21	1	11	15	1	0	4	20	21	280	0	2	16	20	0	0	20	18	499	15	1	12
Mollicutes_G-2	82	191	359	14	4	4	12	6	8	2	10	22	6	4	8	36	33	58	16	8	22	28	12	6	31	28	181	29	32	12
Moraxella_catarrhalis	162	378	288	31	17	7	12	4	9	6	17	59	11	27	2	57	81	111	6	16	67	42	36	23	47	44	8	19	43	26
Moraxella_lincolnii	149	325	320	32	20	18	12	6	6	12	8	35	19	38	27	58	83	26	15	26	33	38	49	22	61	49	22	26	26	27
Moraxella_nonliquefaciens	203	353	297	23	12	25	12	18	7	7	14	85	17	34	4	45	74	104	18	21	36	38	40	21	45	51	11	25	36	30
Moraxella_osloensis	90	77	161	53	8	6	4	2	2	4	5	6	4	4	2	11	27	14	4	3	8	12	20	7	20	52	4	4	33	9
Moraxella_sp	64	117	117	10	16	4	5	4	2	2	4	17	2	14	5	21	56	7	4	2	6	14	24	3	18	26	5	9	11	7
Mycobacterium_leprae	1199	1197	1438	134	72	163	297	110	55	111	62	195	214	125	170	208	173	95	63	39	110	265	143	308	230	172	85	106	71	58
Mycobacterium_neoaurum	4054	2704	3415	558	296	678	1092	328	193	232	184	493	658	394	475	502	250	41	148	103	133	633	628	456	516	387	261	226	183	125
Mycobacterium_tuberculosis	743	791	810	96	29	101	242	59	49	54	22	91	127	72	157	116	87	138	34	19	41	168	77	204	138	75	61	46	27	14
Mycoplasma_buccale	83	99	142	21	2	4	10	3	8	5	16	14	2	2	8	23	23	13	2	15	11	19	4	9	28	23	12	17	25	5
Mycoplasma_faucium	189	595	853	31	7	94	7	6	14	2	14	14	45	6	48	28	32	198	5	198	35	42	6	73	36	26	177	13	445	35
Mycoplasma_fermentans	289	224	310	82	16	6	62	12	14	10	33	54	17	8	10	61	25	38	8	22	35	52	17	11	44	39	13	59	44	31
Mycoplasma_genitalium	3	7	6	0	1	0	0	0	0	1	0	1	0	0	0	0	3	0	1	0	3	1	0	0	0	3	0	0	0	2
Mycoplasma_hominis	72	97	106	23	3	0	14	1	5	1	7	18	4	2	2	22	30	5	2	9	21	22	0	0	26	24	2	12	10	10
Mycoplasma_lipophilum	129	1428	994	19	7	13	42	1	6	4	22	15	14	0	15	42	44	1286	8	3	16	31	2	4	58	46	812	19	8	14
Mycoplasma_orale	81	166	132	24	4	4	12	2	8	3	12	12	2	7	4	29	21	8	53	17	25	20	2	4	36	12	2	19	25	12
Mycoplasma_pneumoniae	10	6	3	3	0	1	0	0	1	0	1	4	0	0	2	0	2	1	0	0	1	1	0	0	0	0	0	0	2	0
Mycoplasma_salivarium	71	137	167	7	5	0	14	7	7	10	6	15	6	5	2	25	30	6	32	10	21	16	5	15	20	39	2	18	16	36
Neisseria_bacilliformis	6592	9702	18082	875	90	2638	1733	131	54	113	13	945	1490	540	1083	4407	1424	126	39	255	338	1917	361	5752	7610	1324	106	145	319	548
Neisseria_cinerea	14180	27712	26862	1170	8182	1113	191	272	50	151	32	3019	6816	9945	561	884	665	85	287	7142	1327	8045	9092	477	491	951	79	61	5416	2250
Neisseria_elongata	11286	15244	55514	461	1319	7077	1075	145	183	218	9	799	721	5356	3533	4570	231	405	81	129	218	1174	32295	2484	17833	485	478	101	440	224
Neisseria_flava	16283	28980	21319	1516	522	8051	1272	1791	11	1261	22	1837	4494	8225	3413	3273	7569	127	111	910	858	1563	2905	1627	2735	11125	45	909	232	178
Neisseria_flavescens	7990	11477	13240	603	591	951	175	1396	123	723	32	3396	937	977	582	947	1543	268	2144	2361	1718	2594	973	329	529	1040	408	64	3397	3906
Neisseria_gonorrhoeae	860	1294	1296	160	86	220	76	59	26	36	10	187	180	171	73	234	383	20	16	119	98	227	143	90	251	330	13	43	107	92
Neisseria_lactamica	975	2403	2198	219	40	265	161	58	9	34	6	183	194	249	90	496	1154	6	15	78	121	196	171	68	465	1115	9	69	50	55
Neisseria_macacae	16843	29989	21651	1540	504	8529	1291	1944	12	1191	19	1813	4610	8696	3555	3324	7730	150	140	909	875	1595	2935	1646	2861	11238	40	929	232	175
Neisseria_meningitidis	961	1759	2551	369	85	144	84	58	10	38	7	166	123	189	52	213	368	22	12	687	93	1061	108	109	228	360	11	42	548	84
Neisseria_mucosa	16462	29156	21471	1503	551	8056	1397	1776	12	1261	21	1885	4599	8116	3599	3181	7561	159	145	928	868	1561	2961	1590	2813	11167	50	884	245	200
Neisseria_oralis	6801	8315	14106	262	210	1814	4002	45	46	373	7	42	1066	4034	701	2000	394	28	39	19	34	768	6358	1719	4687	449	22	80	12	11
Neisseria_perflava	19346	16199	15847	606	571	12575	232	2219	76	96	33	2938	1137	796	7865	1469	921	267	171	2231	1342	2448	781	4076	704	2754	292	68	2358	2366
Neisseria_polysaccharea	1938	4125	4085	479	136	648	160	126	5	116	13	255	404	672	287	542	1294	12	31	736	147	1107	291	208	484	1211	13	97	565	109
Neisseria_sicca	16490	29588	21776	1441	583	8037	1436	1842	25	1331	24	1771	4571	8469	3585	3376	7555	134	131	962	805	1550	2941	1624	2833	11318	42	1014	235	219
Neisseria_sp	5414	15084	14466	1523	613	1214	540	309	66	274	35	840	6120	3905	566	1635	1675	172	160	396	455	2108	6242	769	2210	1792	105	387	420	433
Neisseria_subflava	15460	13125	17848	582	444	718	425	333	39	114	9	12796	583	699	393	2670	669	71	147	1976	5917	2311	1684	242	1189	1190	60	233	1966	8973
Neisseria_weaveri	1363	1869	3239	228	137	340	178	92	60	76	13	239	300	243	157	517	296	95	36	111	114	455	654	179	1078	385	180	58	124	126
Neisseriaceae_G-1	922	1031	1413	123	38	29	114	12	83	12	185	326	36	27	32	205	305	41	12	123	250	334	53	30	246	286	35	114	142	173
Novosphingobium_panipatense	138	159	212	24	7	3	15	8	2	6	23	50	17	17	3	41	32	8	3	11	27	49	20	3	33	29	0	25	18	35
Ochrobactrum_anthropi	646	565	782	109	24	16	87	6	12	15	75	302	46	64	10	106	69	13	10	67	180	103	139	19	95	92	17	67	95	155
Olsenella_profusa	59	115	159	24	2	0	10	6	5	0	5	7	8	6	0	13	14	44	4	18	8	11	1	6	3	34	89	3	7	5
Olsenella_sp	273	579	1238	90	12	8	65	4	8	7	14	65	75	15	26	48	32	326	14	32	11	60	7	15	37	108	897	22	38	54
Olsenella_uli	307	224	441	68	6	10	43	7	11	8	21	133	19	11	7	40	29	24	8	50	36	73	8	9	29	34	38	63	109	78
Oribacterium_asaccharolyticum	1296	904	834	73	6	183	12	858	37	18	32	77	45	8	232	33	243	121	88	62	72	29	3	52	13	328	267	13	45	84
Oribacterium_parvum	1332	1230	638	63	2	48	23	978	67	41	32	78	62	24	482	47	243	40	167	81	84	27	9	26	12	250	62	15	62	175
Oribacterium_sinus	2125	1670	745	83	4	151	10	1421	304	33	14	105	164	8	516	25	356	57	332	19	193	13	0	50	12	315	135	17	41	162
Oribacterium_sp	371	841	943	197	3	4	30	10	52	14	14	47	154	13	74	21	50	429	46	16	38	48	12	10	18	187	541	14	54	59
Ottowia_sp	392	391	2097	72	22	129	54	24	5	18	28	40	57	67	14	117	59	17	18	13	29	278	43	1270	300	139	5	22	17	23
Paenibacillus_glucanolyticus	1532	1732	1859	151	183	169	186	169	94	195	138	247	274	206	113	360	208	121	124	129	197	295	190	261	226	211	96	278	173	129
Paenibacillus_phoenicis	1320	1516	1513	121	104	167	159	90	112	145	138	284	212	143	92	310	190	123	102	149	195	222	65	196	215	212	108	219	157	119
Paenibacillus_sp	1441	1645	1634	153	189	122	192	166	57	179	161	222	203	196	120	356	192	83	117	135	243	229	176	226	214	230	66	228	165	100
Paracoccus_yeei	312	341	396	20	3	4	27	1	12	5	51	189	31	4	0	68	51	4	0	46	137	66	2	2	42	60	2	59	80	83
Parascardovia_denticolens	143	121	155	16	4	0	75	2	2	7	9	28	11	4	4	34	23	6	0	12	27	46	6	2	47	18	0	5	25	6
Parvimonas_micra	515	2211	2181	92	24	33	46	37	56	71	43	113	426	48	200	177	176	338	198	507	141	250	52	177	94	314	401	68	627	198
Parvimonas_sp	744	2504	1934	53	60	110	45	159	29	138	33	117	167	207	630	139	243	149	607	114	248	188	559	266	82	207	146	37	171	278
Pedobacter_sp	168	214	255	32	2	19	27	8	7	6	16	51	5	4	1	53	79	15	1	20	36	47	4	6	50	73	12	7	18	38
Peptidiphaga_gingivicola	658	356	649	21	4	2	26	30	2	556	2	15	91	46	26	15	75	68	26	5	4	76	120	66	22	283	41	33	8	0
Peptidiphaga_sp	1023	1617	5501	102	9	338	274	41	92	48	16	103	252	51	128	78	111	879	53	21	44	216	38	174	165	373	4379	80	36	40
Peptococcus_sp	1487	2249	2511	106	121	120	169	85	115	159	190	422	218	116	311	349	222	260	177	345	251	276	180	124	223	327	275	288	520	298
Peptoniphilaceae_G-1	112	209	212	14	3	4	13	0	6	7	29	36	15	15	2	44	48	9	9	17	50	31	8	4	20	41	29	24	22	33
Peptoniphilaceae_G-2	46	76	64	5	6	2	4	1	0	2	13	13	9	6	0	12	17	6	2	7	17	13	2	0	6	7	1	8	18	9
Peptoniphilaceae_G-3	73	132	144	14	4	0	13	3	1	2	20	16	8	4	2	28	31	3	10	12	34	19	4	3	33	25	4	15	20	21
Peptoniphilus_asaccharolyticus	45	87	75	9	0	2	7	7	0	6	2	12	2	6	3	21	26	3	12	5	9	6	6	1	15	22	1	7	11	6
Peptoniphilus_harei	23	75	49	7	0	6	2	2	0	0	2	4	6	12	7	15	19	2	8	2	4	9	0	0	9	14	8	2	3	4
Peptoniphilus_indolicus	2	21	30	2	0	0	0	0	0	0	0	0	0	1	0	6	12	0	0	1	1	0	0	0	12	15	0	2	0	1
Peptoniphilus_lacrimalis	138	176	222	21	2	4	26	4	4	3	24	50	12	5	10	40	30	23	2	21	33	34	6	3	38	45	19	10	30	37
Peptoniphilus_sp	136	208	248	20	0	3	23	0	15	3	31	41	6	15	8	51	53	13	4	21	37	36	2	4	51	52	12	27	34	30
Peptostreptococcaceae_XI	3005	5979	6077	883	166	143	298	260	111	299	229	616	638	339	1013	545	844	888	432	745	535	681	271	379	466	928	1139	259	1264	690
Peptostreptococcus_anaerobius	151	292	241	22	18	15	34	29	9	8	6	10	42	22	16	29	97	19	16	38	13	31	31	13	27	84	10	12	20	13
Peptostreptococcus_stomatis	902	3992	2739	18	4	115	10	628	25	64	25	13	520	25	942	105	620	492	241	912	135	89	13	226	35	985	552	19	518	302
Porphyrobacter_tepidarius	145	175	197	40	2	6	15	0	10	3	15	54	29	16	6	42	27	4	6	7	38	40	27	2	29	24	6	23	17	29
Porphyromonas_asaccharolytica	37	22	29	28	1	0	2	2	1	0	0	3	0	3	0	3	8	0	0	1	7	3	2	0	3	1	0	5	14	1
Porphyromonas_catoniae	1722	8233	1413	217	419	249	9	192	10	388	6	232	706	5760	375	47	592	222	140	130	261	80	550	177	28	205	103	92	86	92
Porphyromonas_endodontalis	2831	5753	6758	157	63	40	10	35	2450	7	22	47	315	57	98	163	113	3621	21	1278	87	191	82	268	99	204	3371	17	2351	175
Porphyromonas_gingivalis	375	1668	3151	83	25	5	105	11	30	3	10	103	28	17	374	180	37	267	6	721	38	12	20	364	182	8	528	5	2010	22
Porphyromonas_pasteri	98066	203289	136852	6580	51659	8367	123	25094	230	5022	40	951	15404	119501	22913	1512	22017	3722	9584	1765	6871	1492	104176	6808	1128	12203	2820	2284	1019	4922
Porphyromonas_sp	9444	27500	16646	1619	1815	1087	43	1140	172	2542	72	954	3245	5765	1277	408	3403	459	1299	10388	1256	669	3216	861	262	968	274	4023	5817	556
Porphyromonas_uenonis	121	535	502	57	19	4	1	14	0	1	1	24	14	48	4	15	98	264	2	20	70	11	18	8	3	5	218	12	23	204
Prevotella_aurantiaca	645	9484	1660	10	5	152	3	17	21	393	2	42	10	56	85	13	112	234	7830	49	1095	12	4	61	3	81	314	33	64	1088
Prevotella_baroniae	261	681	702	197	2	0	4	10	2	16	2	28	11	5	10	6	29	539	20	47	14	15	2	4	6	18	574	4	75	4
Prevotella_bivia	156	558	504	23	3	6	7	22	9	7	7	72	52	13	16	10	108	97	61	70	131	64	3	19	12	59	161	36	107	43
Prevotella_buccae	301	1338	1172	67	1	8	0	4	26	59	1	135	79	3	10	8	17	630	410	25	156	59	2	54	16	18	588	54	66	315
Prevotella_buccalis	41	141	139	22	0	0	5	0	0	2	0	12	2	4	0	3	42	12	3	65	10	16	0	4	4	16	13	5	77	4
Prevotella_corporis	1181	3098	2177	19	5	5	5	910	8	8	18	203	19	15	17	31	1183	702	20	751	360	20	2	3	16	909	917	15	232	63
Prevotella_dentalis	68	829	1012	20	1	0	0	16	13	4	2	12	11	2	25	10	35	625	5	92	24	3	4	135	3	26	568	2	266	5
Prevotella_denticola	1073	43862	40513	78	6	75	7	87	151	181	2	486	660	6	66	22	433	41118	887	315	355	152	4	113	56	2396	36234	107	514	937
Prevotella_enoeca	49	201	305	7	0	1	0	0	0	0	0	41	12	0	20	2	9	79	2	29	48	15	3	6	0	0	91	2	49	139
Prevotella_fusca	178	1341	995	30	4	6	7	47	26	22	6	30	15	1	175	18	153	458	118	84	319	19	3	222	11	43	554	32	103	8
Prevotella_hahii	1165	1863	723	725	9	176	2	92	4	108	7	42	96	589	244	15	86	127	450	209	47	59	16	58	18	63	224	9	113	163
Prevotella_histicola	8444	1901	8030	24	2	272	5	8032	4	17	20	68	37	23	480	19	552	252	37	445	56	19	5	194	6	7287	284	10	210	15
Prevotella_intermedia	817	14656	23354	58	12	149	13	59	54	32	97	343	42	102	235	46	234	8022	249	4826	900	38	25	659	21	846	9806	36	11417	506
Prevotella_loescheii	421	830	727	16	15	24	2	95	4	59	3	203	18	42	240	6	368	26	28	42	60	76	45	48	5	442	19	8	38	46
Prevotella_maculosa	556	2265	1194	216	8	9	3	48	15	17	2	238	537	180	206	15	126	756	64	214	167	64	8	31	13	213	387	24	278	176
Prevotella_marshii	47	146	236	15	4	0	1	4	2	0	1	20	13	12	7	6	22	23	7	32	24	10	2	9	4	22	60	2	43	84
Prevotella_melaninogenica	22932	46556	25222	101	266	347	15	15387	155	5774	34	853	2417	799	1709	147	7994	3815	20306	4615	4754	97	137	1704	68	12177	5590	298	2401	2750
Prevotella_micans	157	674	406	15	3	0	1	62	2	19	7	48	5	28	174	3	50	29	23	248	114	3	3	10	1	59	112	5	51	162
Prevotella_multiformis	294	8622	7671	36	1	24	1	39	22	43	2	126	209	2	23	15	191	7644	309	99	130	78	7	28	29	782	6393	37	135	182
Prevotella_multisaccharivorax	45	214	160	14	3	2	2	11	2	0	1	10	8	3	4	6	20	134	0	29	10	7	1	2	2	32	63	3	43	7
Prevotella_nanceiensis	7957	30649	16617	16	57	2066	15	4990	14	705	11	83	1930	343	3379	210	16644	980	3601	455	3107	251	15	2610	295	10505	720	354	355	1512
Prevotella_nigrescens	3696	20033	32934	182	16	344	101	290	75	151	15	2522	4017	107	1019	259	878	7688	1274	1254	3537	1129	22	931	104	2030	19231	117	2839	6531
Prevotella_oralis	145	383	665	15	6	3	4	6	5	6	3	97	6	2	9	21	79	135	6	70	55	13	6	7	6	34	189	5	180	225
Prevotella_oris	2115	16481	15087	99	4	528	22	309	80	156	16	901	3258	31	1464	200	825	5597	1010	3595	501	1006	32	1140	127	2530	4348	66	4054	1784
Prevotella_oulorum	833	6359	4221	278	10	195	3	182	6	73	4	82	753	501	437	7	323	3976	87	172	103	79	24	194	30	839	2554	40	258	203
Prevotella_pallens	2195	4491	3290	33	10	461	3	1624	13	5	7	39	1055	8	465	51	2121	329	36	298	128	81	4	420	26	1805	422	9	213	310
Prevotella_pleuritidis	122	430	542	41	2	26	11	4	21	4	1	12	147	59	23	33	15	132	0	13	8	138	55	63	5	9	232	3	10	27
Prevotella_saccharolytica	1372	2315	1083	691	73	101	41	23	17	49	94	283	447	644	84	131	338	101	65	279	226	124	69	66	127	182	76	91	174	174
Prevotella_salivae	1060	4693	2557	117	0	204	1	660	8	31	4	35	764	4	50	4	188	3178	41	390	74	26	2	208	12	621	1366	6	165	151
Prevotella_sp	16673	65922	54640	5033	141	683	126	6871	364	1202	187	2066	7162	2077	1299	383	5994	33318	3154	9678	2857	825	192	995	351	8010	33765	270	7390	2842
Prevotella_veroralis	832	9088	9798	44	1	169	4	285	63	20	9	237	19	6	88	11	297	6826	308	982	551	30	7	543	19	278	6943	58	1742	178
Propionibacteriaceae_G-1	371	215	366	30	2	0	15	8	5	21	18	272	3	2	0	32	20	11	0	73	74	62	1	0	23	40	1	66	100	73
Propionibacteriaceae_G-2	286	225	311	34	20	16	118	9	17	18	10	44	13	8	14	58	35	42	10	20	25	78	44	10	53	41	12	36	18	19
Propionibacterium_acidifaciens	42	55	58	9	2	0	14	4	0	0	10	3	3	0	10	15	9	11	0	4	3	11	4	0	6	15	13	4	3	2
Proteus_mirabilis	272	229	304	29	5	5	39	5	15	2	30	142	8	0	2	65	45	13	5	20	71	54	21	8	36	44	7	38	39	57
Pseudomonas_aeruginosa	136	180	186	13	0	0	13	4	5	3	28	70	5	8	6	39	35	16	3	12	56	29	12	2	35	28	5	25	21	29
Pseudomonas_fluorescens	133	183	165	17	7	2	21	2	6	4	30	44	6	4	2	47	37	13	3	16	55	30	11	3	18	30	0	15	24	34
Pseudomonas_luteola	129	158	194	17	4	2	13	6	4	0	26	57	2	0	0	44	35	14	2	11	50	34	9	6	36	31	6	19	24	29
Pseudomonas_otitidis	139	159	201	21	2	6	21	5	8	5	22	49	8	1	0	35	28	20	0	10	57	37	12	6	28	31	3	33	18	33
Pseudomonas_pseudoalcaligenes	140	167	206	22	4	2	21	4	0	4	30	53	4	4	0	41	30	11	0	17	60	31	8	2	37	38	9	25	21	35
Pseudomonas_sp	146	171	181	30	3	2	14	6	2	3	23	63	3	5	0	49	37	6	1	16	54	23	9	10	33	28	4	29	18	27
Pseudomonas_stutzeri	112	181	206	18	6	0	14	0	2	2	23	47	8	8	2	44	32	21	0	27	39	29	14	2	33	24	4	28	35	37
Pseudoramibacter_alactolyticus	1200	737	927	423	58	23	105	13	70	32	36	440	74	75	23	117	121	20	17	112	178	245	52	22	115	82	25	102	126	158
Pyramidobacter_piscolens	463	335	461	111	17	13	83	10	11	12	25	181	23	11	17	63	59	30	11	58	63	93	17	16	47	66	15	70	93	44
Ralstonia_pickettii	465	789	1629	87	52	69	108	43	9	26	16	55	147	141	94	194	107	31	28	21	26	458	382	41	445	179	24	55	26	19
Raltsonia_sp	247	332	1015	51	17	16	82	5	8	13	15	40	18	42	7	156	58	6	4	14	27	343	97	10	326	169	5	31	14	20
Rhodobacter_capsulatus	137	101	70	1	1	0	2	0	2	0	106	25	0	1	1	14	30	1	1	8	45	2	0	0	9	25	0	8	6	20
Rhodocyclus_sp	1457	1409	1917	177	189	275	185	142	98	133	27	231	281	243	143	205	165	129	89	72	82	257	544	213	277	194	84	144	110	94
Roseomonas_gilardii	51	71	78	8	4	4	12	2	0	0	11	10	4	3	5	14	14	10	0	4	17	12	6	0	9	14	8	8	7	14
Roseomonas_mucosa	55	56	87	17	0	5	10	2	0	1	9	11	6	2	3	12	10	7	0	2	14	12	6	1	10	22	11	4	9	12
Rothia_aeria	201857	104669	258257	6268	3192	21524	110284	5268	2208	3545	8120	41448	15510	6304	7729	42041	14032	2139	2716	5038	9160	53851	49848	11025	61988	39870	2158	15201	5451	18865
Rothia_dentocariosa	326016	177105	247860	11680	11022	134150	98161	6901	20049	15398	10778	17877	42581	9199	50919	26580	10005	17908	5776	9184	4953	43378	46160	43940	39975	27176	7127	22099	9963	8042
Rothia_mucilaginosa	79793	39717	118161	268	840	7210	8010	39934	1127	685	1900	19819	1789	725	6496	4855	17472	1307	1722	1514	3837	3446	1651	5472	5333	83848	1737	1322	5102	10250
Ruminococcaceae_G-1	1782	1660	436	819	3	128	3	677	7	104	9	32	597	44	168	14	156	48	521	36	76	18	4	43	5	84	52	50	106	74
Ruminococcaceae_G-2	6981	5645	924	5136	8	180	11	1398	17	143	37	51	3233	22	370	24	192	589	1030	128	57	107	7	140	26	151	214	9	155	115
Ruminococcaceae_G-3	1271	998	1134	397	181	71	63	81	82	104	70	222	164	212	60	139	129	23	85	86	100	134	294	80	90	125	111	125	80	95
Saccharibacteria_TM7_G-1	23037	29316	14412	2598	183	2192	37	1302	115	15900	30	680	2997	5527	11866	123	1200	4641	1452	1108	402	481	2399	1557	147	1850	5949	562	639	828
Saccharibacteria_TM7_G-2	34	243	636	5	0	5	3	1	2	13	0	5	2	26	3	6	110	75	8	9	4	7	3	10	15	102	141	350	1	7
Saccharibacteria_TM7_G-3	167	1034	616	8	2	86	9	2	9	40	4	7	75	4	348	6	4	411	107	52	27	4	3	112	9	9	333	32	89	25
Saccharibacteria_TM7_G-4	134	456	596	24	1	39	4	10	11	29	0	16	2	19	28	9	12	252	23	101	10	16	10	45	12	28	371	19	80	15
Saccharibacteria_TM7_G-5	299	7426	6710	32	6	26	2	71	67	64	1	30	77	2	14	39	48	7085	87	46	28	39	10	22	39	72	6367	29	66	66
Saccharibacteria_TM7_G-6	3163	16561	2636	118	2461	336	5	28	8	199	2	6	4482	6418	1190	15	97	203	565	3584	7	194	756	1198	44	35	171	22	77	139
Saccharibacteria_TM7_G-7	137	381	485	55	5	5	9	8	6	23	12	14	21	29	6	19	187	42	4	62	11	29	4	2	27	379	7	12	8	17
Saccharibacteria_TM7_G-8	48	68	60	4	4	0	0	0	5	24	1	10	0	24	8	2	17	6	2	6	3	13	6	10	0	18	1	7	4	1
Sanguibacter_keddieii	336	285	380	55	21	5	115	17	16	6	28	73	14	20	16	77	81	16	4	31	26	75	20	17	103	92	5	24	23	21
Scardovia_inopinata	131	138	183	10	4	7	56	6	3	3	8	34	2	1	9	43	32	6	4	9	32	48	2	3	49	21	6	11	31	12
Scardovia_wiggsiae	682	959	1047	56	34	76	251	57	36	45	22	105	182	54	99	117	108	278	54	22	45	198	69	78	137	244	189	37	80	15
Schaalia_cardiffensis	606	548	692	61	26	58	211	33	60	43	38	76	71	41	74	83	70	61	50	60	38	158	75	61	85	59	71	34	132	17
Schaalia_georgiae	656	541	756	84	31	36	185	45	38	111	29	97	79	7	125	69	56	45	64	58	38	341	32	112	99	43	71	30	9	19
Schaalia_lingnae	9833	7801	5987	177	96	1061	1494	5231	152	443	163	1016	351	495	1729	431	1003	540	2146	502	604	801	780	1536	628	949	431	188	290	384
Schaalia_meyeri	1558	1524	1420	94	32	123	674	107	62	182	56	228	511	23	303	168	106	101	57	150	105	581	73	139	194	154	102	52	87	38
Schaalia_odontolytica	2542	7087	2013	37	12	336	376	696	126	471	59	429	349	93	885	144	125	358	4333	605	195	405	114	275	217	198	302	159	141	202
Schaalia_sp	20858	28037	18952	579	232	2788	2285	8762	807	3082	348	1975	2770	741	6182	845	735	9781	2902	3236	845	2954	986	3054	1342	1079	7370	823	585	759
Schlegelella_aquatica	66	86	141	18	1	0	12	0	1	2	13	19	9	0	2	23	29	4	0	4	15	33	5	2	40	33	2	11	7	8
Schlegelella_thermodepolymerans	53	66	136	6	3	6	12	2	2	0	12	10	0	2	0	23	25	0	0	7	9	30	12	0	47	20	2	8	6	11
Segetibacter_aerophilus	65	102	82	20	2	2	4	4	4	4	9	16	10	9	7	7	21	10	5	19	14	9	2	1	6	13	4	10	19	18
Selenomonas_artemidis	1673	3255	2226	834	3	11	19	13	23	62	4	704	1058	30	80	32	41	1681	12	49	272	61	19	80	20	83	1822	26	29	86
Selenomonas_dianae	787	1099	1372	670	1	1	21	9	13	11	8	53	109	15	12	26	33	792	3	80	29	47	13	9	21	54	1072	32	86	38
Selenomonas_flueggei	435	1590	1231	375	2	3	14	6	5	2	8	20	239	30	30	14	39	1160	20	52	6	46	11	30	16	39	1026	21	28	14
Selenomonas_infelix	264	471	420	194	0	4	10	2	9	18	2	25	113	16	12	5	18	237	0	59	11	21	0	23	7	26	303	9	17	14
Selenomonas_noxia	4550	8917	4515	4192	6	17	16	13	50	166	11	79	6192	502	256	69	45	1557	30	220	46	118	204	522	66	114	3174	20	255	42
Selenomonas_sp	6288	18073	20146	4038	37	333	248	117	196	194	97	1028	1798	316	622	261	429	13356	67	888	336	600	129	394	239	603	16731	314	569	567
Serratia_marcescens	113	77	128	29	1	5	35	4	1	4	11	23	4	2	2	28	19	7	1	5	9	31	5	4	28	17	0	15	14	14
Shuttleworthia_satelles	865	599	708	329	20	151	62	40	140	12	30	81	46	36	47	52	81	73	92	130	42	89	44	43	67	84	108	38	191	44
Simonsiella_muelleri	230	365	373	44	11	13	39	2	2	56	8	55	4	34	3	79	51	11	111	23	49	32	37	13	125	45	10	13	24	74
Slackia_exigua	440	385	624	34	0	28	17	3	2	1	26	329	22	3	2	37	26	33	1	165	96	69	0	51	36	42	13	69	178	166
Sneathia_amnii	160	998	581	44	7	12	5	16	6	2	6	62	31	28	5	7	81	795	3	15	33	25	6	11	19	15	440	9	48	8
Sneathia_sanguinegens	186	1612	1867	91	5	10	4	18	16	0	3	39	15	18	13	14	21	1506	6	9	10	29	7	4	12	14	1760	4	32	5
Solobacterium_moorei	1161	2208	1760	86	38	12	29	700	36	144	17	99	314	32	78	70	433	365	545	236	135	136	49	99	87	350	484	68	223	264
Sphingomonas_echinoides	298	300	241	21	10	114	45	8	1	0	21	78	27	17	113	54	36	6	2	6	39	40	34	34	35	25	5	20	16	32
Sphingomonas_sp	315	348	465	73	31	10	45	10	9	7	35	95	23	34	12	88	77	23	4	22	65	91	70	4	73	100	6	40	29	52
Staphylococcus_aureus	184	179	210	50	8	20	27	11	7	3	14	44	3	2	0	79	19	1	0	36	39	38	2	3	32	29	7	48	31	20
Staphylococcus_auricularis	129	166	227	40	3	4	22	4	17	2	12	25	4	2	1	65	22	12	2	29	29	36	11	2	29	27	3	61	44	14
Staphylococcus_capitis	388	416	554	97	18	4	80	8	59	21	37	64	12	14	4	160	43	18	7	77	81	107	32	5	70	48	32	140	92	28
Staphylococcus_caprae	264	262	320	60	9	12	46	5	45	23	21	43	7	15	4	104	29	12	7	32	52	45	24	4	36	26	5	88	72	20
Staphylococcus_cohnii	207	175	190	47	12	4	33	6	57	6	16	26	10	5	3	71	14	4	1	29	38	44	3	4	24	25	5	50	28	7
Staphylococcus_epidermidis	178	184	255	45	1	3	35	8	33	2	14	37	3	8	1	65	27	13	4	31	32	42	16	0	37	27	26	60	27	20
Staphylococcus_haemolyticus	140	178	208	37	4	0	40	3	9	3	18	26	0	7	0	72	26	5	2	28	38	43	6	3	26	22	2	61	32	13
Staphylococcus_hominis	129	176	213	37	6	0	29	2	9	2	15	29	4	10	0	70	19	3	3	28	39	45	10	0	28	24	4	48	42	12
Staphylococcus_lugdunensis	131	192	206	36	5	0	36	4	8	3	11	28	9	2	0	86	18	8	2	36	31	34	4	1	28	20	5	53	47	14
Staphylococcus_pasteuri	151	173	199	49	0	0	34	9	15	3	11	30	0	2	1	75	16	4	4	32	39	38	5	1	24	22	1	64	31	13
Staphylococcus_pettenkoferi	295	342	390	73	9	15	71	11	37	21	21	37	14	28	19	122	30	24	24	37	44	75	30	20	47	33	10	111	51	13
Staphylococcus_schleiferi	242	275	335	60	16	3	46	7	45	15	15	35	11	15	3	108	29	16	5	46	42	62	26	8	47	35	7	78	58	14
Staphylococcus_warneri	138	193	194	44	4	1	29	4	9	5	12	30	2	2	1	82	17	5	2	36	46	40	0	0	22	20	6	59	34	13
Stenotrophomonas_maltophilia	141	115	160	19	8	8	54	6	19	0	13	14	12	17	1	24	23	26	0	4	8	23	40	8	24	28	6	13	7	11
Stenotrophomonas_nitritireducens	124	103	171	17	5	8	47	1	7	2	16	21	4	6	3	29	19	21	2	6	13	31	20	11	35	33	2	17	12	10
Stomatobaculum_longum	653	697	810	218	15	94	6	227	13	8	8	64	48	22	59	8	63	424	22	36	15	15	10	71	6	121	509	5	29	44
Stomatobaculum_sp	4762	2426	839	994	40	454	21	3051	14	46	17	125	420	56	1045	50	221	123	387	56	68	62	9	284	44	166	119	27	69	59
Streptococcus_agalactiae	5538	4820	7002	587	656	563	798	389	170	573	417	1385	616	368	435	813	548	233	521	652	634	1115	423	494	670	911	214	1540	1007	628
Streptococcus_anginosus	1632	2612	4250	254	116	165	200	51	129	51	96	570	176	79	132	124	249	1500	70	174	108	700	113	100	192	484	1982	209	194	276
Streptococcus_australis	43357	28363	34642	2095	2121	21432	4297	1754	418	1751	1594	7895	2041	824	8817	3301	3277	879	2661	3534	3029	4863	817	3552	2719	5457	741	7445	5140	3908
Streptococcus_constellatus	1425	1643	2585	251	69	365	173	42	72	39	91	323	174	85	575	146	182	143	26	241	71	755	79	308	186	363	165	191	385	153
Streptococcus_cristatus	46659	59341	65227	2611	2498	8575	8149	2359	786	2658	2314	16709	5868	1620	22298	6064	4275	2886	2322	7647	6361	9253	1335	3746	5174	9258	2104	15530	10489	8338
Streptococcus_downei	682	651	869	145	50	78	79	29	20	47	62	172	61	46	35	108	139	60	27	99	76	162	43	44	114	105	48	171	127	55
Streptococcus_gordonii	77150	60703	48491	3357	10747	42735	374	558	2771	14806	830	972	11908	18975	11294	304	929	14012	984	1963	334	6427	10893	10987	372	2929	10040	4834	1538	471
Streptococcus_infantis	203373	199188	251126	6482	28654	22475	27766	22129	4965	28638	5868	56396	34713	10014	26715	19620	11688	15025	34727	26301	20385	29030	17669	25020	15688	28907	18535	53692	35988	26597
Streptococcus_intermedius	2366	2072	3402	257	159	574	180	99	88	56	62	891	400	110	269	132	251	516	104	145	145	828	245	142	195	573	735	184	161	339
Streptococcus_lactarius	27940	22716	52465	1843	763	220	7209	329	292	695	1359	15230	777	889	199	4790	2921	435	410	6819	5476	8213	858	292	4222	7287	434	13769	9751	7639
Streptococcus_mitis	102048	99036	126681	3272	14368	11213	14157	10592	2447	14324	2987	28688	17067	4949	13204	9925	5966	7310	17138	13257	10220	14656	8462	12592	8003	14800	9126	27140	18248	13654
Streptococcus_mutans	878	656	889	151	57	238	80	30	17	45	63	197	41	52	41	103	127	70	40	105	77	166	27	46	112	130	52	168	131	57
Streptococcus_oralis_subsp._dentisani	517662	502833	637425	16441	73515	57964	69410	56927	12795	73773	14831	142006	87972	25807	68017	48917	29405	37893	88067	65460	51295	72650	44037	64901	39055	73786	47840	135605	90430	69121
Streptococcus_oralis_subsp._oralis	102355	99938	126249	3341	14520	11441	14024	10981	2594	14344	2915	28195	17330	5183	13359	9829	5968	7415	17397	13073	10384	14513	8535	12319	8096	14796	9406	27001	18093	13490
Streptococcus_oralis_subsp._tigurinus	507898	494784	630986	16388	71786	55428	69745	54379	12362	71601	14696	141513	86129	24878	65640	48973	29562	36551	85569	65667	51815	72784	42954	62530	40129	73207	46767	135278	90562	66775
Streptococcus_parasanguinis	34012	17194	25332	1845	1293	2457	2211	19029	912	802	1192	4271	1407	697	3742	2019	3223	1290	1072	1964	1780	3877	987	2291	2028	5941	2006	3057	2969	2176
Streptococcus_peroris	25659	20354	48164	1687	192	171	6973	769	163	284	1302	14118	294	234	172	4792	2909	261	260	6506	4926	7136	281	182	3952	7097	230	13405	9138	6743
Streptococcus_pneumoniae	47427	44474	68581	2161	5737	2715	8505	3810	531	4508	2671	16789	4728	1399	3083	6984	4681	1662	7729	7315	6893	8877	2147	5117	5233	9986	1828	15918	10283	9192
Streptococcus_pyogenes	1349	1200	1860	140	137	87	186	190	89	73	166	281	119	139	69	207	283	53	58	98	174	407	159	70	250	384	65	216	178	131
Streptococcus_salivarius	7228	5868	10638	240	48	316	193	3183	1004	869	159	1216	144	154	2195	130	511	276	1600	742	116	356	156	516	193	1889	987	1135	4967	439
Streptococcus_sanguinis	86690	65248	124151	3805	23930	8038	12617	1151	16912	6499	272	13466	17567	17957	11506	4471	2761	4090	4074	1109	1713	46601	30957	4633	11695	13016	7244	4386	625	4994
Streptococcus_sinensis	4828	4009	5988	466	1181	341	499	183	761	373	201	823	849	830	448	389	415	221	355	210	292	1329	1349	319	541	829	374	464	351	432
Streptococcus_sobrinus	1573	1270	1983	281	121	119	320	95	60	107	109	361	150	65	76	251	213	87	93	189	146	344	66	102	267	275	105	437	254	133
Streptococcus_sp	415761	374422	491151	15529	49549	49370	54528	66338	9423	49373	12419	109232	62010	19226	51542	38097	25454	25873	61399	51089	39732	59169	35036	45339	31214	60364	32424	105158	70224	52223
Streptococcus_thermophilus	5616	807	2538	145	37	29	83	167	4726	29	83	317	64	35	100	72	140	43	78	211	64	168	84	28	98	463	69	324	1129	175
Streptococcus_vestibularis	3295	2915	5259	116	14	134	91	1389	483	372	72	624	81	86	1063	76	256	102	864	339	48	184	92	288	85	909	492	556	2440	213
Syntrophomonadaceae_VIII	736	759	813	32	119	13	54	45	86	63	29	295	64	72	32	76	71	177	52	84	131	89	165	43	79	70	39	88	104	136
Tannerella_forsythia	482	703	1183	119	48	5	40	18	122	24	8	98	45	107	25	79	69	192	15	99	72	29	60	43	58	47	383	16	342	205
Tannerella_sp	10827	8927	3017	9171	144	12	124	153	101	914	8	200	2835	3698	553	55	287	1140	128	125	106	749	141	243	49	215	1191	41	203	185
Treponema_amylovorum	62	789	1047	5	2	18	2	3	17	0	9	6	101	2	6	7	3	627	2	29	12	24	2	52	3	15	739	2	209	1
Treponema_denticola	82	449	1121	2	0	0	8	2	66	0	1	3	36	0	0	24	9	309	2	39	30	1	0	40	31	17	803	1	181	47
Treponema_lecithinolyticum	19	58	207	4	0	0	2	10	0	0	1	2	8	0	0	0	6	8	0	16	20	6	0	0	1	34	2	1	154	9
Treponema_maltophilum	63	125	266	17	0	0	9	2	26	2	1	6	5	0	1	5	15	68	7	8	16	4	0	14	2	13	132	5	65	31
Treponema_medium	28	375	602	10	0	0	2	0	4	0	2	10	10	0	0	7	4	294	10	31	19	9	0	0	7	10	493	1	56	26
Treponema_pallidum	24	51	52	6	0	0	4	1	1	1	3	8	2	0	0	10	19	4	1	3	12	3	1	0	12	8	5	6	12	5
Treponema_parvum	18	33	45	5	0	1	1	0	3	1	1	6	0	2	1	1	8	13	0	3	5	5	1	1	2	0	19	3	10	4
Treponema_pectinovorum	8	188	217	2	0	0	0	1	1	1	0	3	0	0	2	8	13	133	1	27	4	3	0	0	1	9	186	0	17	1
Treponema_putidum	2	20	94	0	0	0	1	0	0	0	0	1	3	0	0	0	0	6	0	11	0	2	0	4	4	1	42	0	40	1
Treponema_socranskii	89	466	748	41	0	0	0	2	20	8	3	15	74	8	60	28	16	203	18	17	42	18	7	38	1	29	462	0	118	75
Treponema_sp	903	10001	15084	66	4	19	38	52	476	12	86	150	70	7	26	152	152	8174	69	1144	207	74	9	19	96	641	9266	20	4394	565
Treponema_vincentii	68	1935	2454	18	0	18	3	4	14	2	1	8	100	2	44	2	7	1708	26	34	12	21	0	11	5	11	2329	0	29	48
Turicella_otitidis	21	36	63	7	0	2	3	0	0	0	4	5	1	1	0	3	1	24	1	1	4	7	0	1	3	22	4	2	9	15
Variovorax_paradoxus	82	92	170	16	6	4	13	3	7	5	12	16	4	9	0	24	21	3	7	8	16	39	28	1	34	29	1	10	15	13
Veillonella_atypica	16537	21856	15082	1141	380	1016	146	9980	1663	1066	98	1047	1453	1863	1651	184	2433	6826	715	5999	732	654	131	894	215	3650	5846	305	2247	1140
Veillonella_denticariosi	7920	10983	7218	287	799	651	368	1931	394	2832	28	630	976	2413	947	135	1511	2705	423	1496	377	239	152	779	166	1722	2697	529	536	398
Veillonella_dispar	103173	233533	162911	1833	10802	10899	418	33626	16509	23479	163	5444	13246	53115	15044	440	6139	112603	2368	27778	2800	2630	1957	10086	605	8856	122743	1379	8992	5663
Veillonella_parvula	74012	126645	60407	1731	9055	9592	524	16437	2634	26295	279	7465	8356	38035	11576	497	10360	19270	4403	30090	4058	2994	1672	10259	591	10393	17876	1588	9884	5150
Veillonella_rogosae	62743	41484	21156	421	646	5785	163	47144	758	2996	94	4736	2416	2762	7015	188	10164	3699	8321	3946	2973	418	168	3323	174	7506	4453	414	2494	2206
Veillonella_sp	11114	57936	20340	377	3469	263	123	895	305	4545	776	361	3238	2193	349	132	1219	1476	348	48751	230	532	241	593	139	3189	992	5733	8642	279
Veillonellaceae_G-1	889	3002	2649	381	20	47	78	31	38	29	36	229	146	64	19	142	120	2060	60	252	139	142	25	45	90	179	1552	153	245	218
Yersinia_pestis	359	277	383	40	16	25	49	11	46	15	31	126	24	17	28	54	43	22	4	24	61	69	48	16	52	64	10	39	31	54
