# Supplementary material for: Oral ecological environment modifications by hard-cheese: from pH to microbiome: a prospective cohort study based on 16S rRNA metabarcoding approach
Source: J Transl Med. 2022 Jul 9;20:312. doi: 10.1186/s12967-022-03506-4 (PMC9271248; doi:10.1186/s12967-022-03506-4)
Supplement: Supplementary file 4 — Additional file 4: Table S4. Full lineage of the OTUs recovered in this study. Counts for each species are given as a total for all samples at each timepoint. OTUs from the same genus with unclassified species were grouped. [file 12967_2022_3506_MOESM4_ESM.xlsx]

## Sheet: Foglio1
Phylum	Class	Order	Family	Genus_Species	A (T0)	B (T1)	C (T2)
Actinobacteria	Actinomycetia	Actinomycetales	Actinomycetaceae	Actinomyces_dentalis	442	300	579
Actinobacteria	Actinomycetia	Actinomycetales	Actinomycetaceae	Actinomyces_gerencseriae	1179	1135	1764
Actinobacteria	Actinomycetia	Actinomycetales	Actinomycetaceae	Actinomyces_graevenitzii	8108	2926	4955
Actinobacteria	Actinomycetia	Actinomycetales	Actinomycetaceae	Actinomyces_israelii	405	718	1410
Actinobacteria	Actinomycetia	Actinomycetales	Actinomycetaceae	Actinomyces_johnsonii	879	1205	2003
Actinobacteria	Actinomycetia	Actinomycetales	Actinomycetaceae	Actinomyces_massiliensis	9596	7191	16066
Actinobacteria	Actinomycetia	Actinomycetales	Actinomycetaceae	Actinomyces_naeslundii	9601	7126	8346
Actinobacteria	Actinomycetia	Actinomycetales	Actinomycetaceae	Actinomyces_oricola	342	208	485
Actinobacteria	Actinomycetia	Actinomycetales	Actinomycetaceae	Actinomyces_oris	28506	18483	22261
Actinobacteria	Actinomycetia	Actinomycetales	Actinomycetaceae	Actinomyces_radicidentis	4786	2752	4934
Actinobacteria	Actinomycetia	Actinomycetales	Actinomycetaceae	Actinomyces_sp	107339	95601	106167
Actinobacteria	Actinomycetia	Actinomycetales	Actinomycetaceae	Actinomyces_timonensis	1129	995	1676
Actinobacteria	Actinomycetia	Actinomycetales	Actinomycetaceae	Actinomyces_viscosus	935	650	3740
Actinobacteria	Actinomycetia	Actinomycetales	Actinomycetaceae	Arcanobacterium_haemolyticum	649	576	792
Actinobacteria	Actinomycetia	Actinomycetales	Actinomycetaceae	Mobiluncus_mulieris	458	520	406
Actinobacteria	Actinomycetia	Actinomycetales	Actinomycetaceae	Peptidiphaga_gingivicola	658	356	649
Actinobacteria	Actinomycetia	Actinomycetales	Actinomycetaceae	Peptidiphaga_sp	1023	1617	5501
Actinobacteria	Actinomycetia	Actinomycetales	Actinomycetaceae	Schaalia_cardiffensis	606	548	692
Actinobacteria	Actinomycetia	Actinomycetales	Actinomycetaceae	Schaalia_georgiae	656	541	756
Actinobacteria	Actinomycetia	Actinomycetales	Actinomycetaceae	Schaalia_lingnae	9833	7801	5987
Actinobacteria	Actinomycetia	Actinomycetales	Actinomycetaceae	Schaalia_meyeri	1558	1524	1420
Actinobacteria	Actinomycetia	Actinomycetales	Actinomycetaceae	Schaalia_odontolytica	2542	7087	2013
Actinobacteria	Actinomycetia	Actinomycetales	Actinomycetaceae	Schaalia_sp	20858	28037	18952
Actinobacteria	Actinomycetia	Actinomycetales	Dermacoccaceae	Kytococcus_sedentarius	502	479	803
Actinobacteria	Actinomycetia	Actinomycetales	Dietziaceae	Dietzia_cinnamea	120	107	121
Actinobacteria	Actinomycetia	Actinomycetales	Micrococcaceae	Klebiella_aerogenes	274	213	311
Actinobacteria	Actinomycetia	Actinomycetales	Micrococcaceae	Klebiella_pneumoniae	1014	853	1177
Actinobacteria	Actinomycetia	Actinomycetales	Micrococcaceae	Kocuria_palustris	699	628	886
Actinobacteria	Actinomycetia	Actinomycetales	Micrococcaceae	Kocuria_rhizophila	638	546	774
Actinobacteria	Actinomycetia	Actinomycetales	Micrococcaceae	Kocuria_sp	690	595	928
Actinobacteria	Actinomycetia	Actinomycetales	Micrococcaceae	Micrococcus_luteus	4528	3038	4974
Actinobacteria	Actinomycetia	Actinomycetales	Micrococcaceae	Rothia_aeria	201857	104669	258257
Actinobacteria	Actinomycetia	Actinomycetales	Micrococcaceae	Rothia_dentocariosa	326016	177105	247860
Actinobacteria	Actinomycetia	Actinomycetales	Micrococcaceae	Rothia_mucilaginosa	79793	39717	118161
Actinobacteria	Actinomycetia	Bifidobacteriales	Bifidobacteriaceae	Alloscardovia_omnicolens	156	153	243
Actinobacteria	Actinomycetia	Bifidobacteriales	Bifidobacteriaceae	Bifidobacteriaceae_G-2	232	182	306
Actinobacteria	Actinomycetia	Bifidobacteriales	Bifidobacteriaceae	Bifidobacterium_animalis	547	482	576
Actinobacteria	Actinomycetia	Bifidobacteriales	Bifidobacteriaceae	Bifidobacterium_breve	1693	782	797
Actinobacteria	Actinomycetia	Bifidobacteriales	Bifidobacteriaceae	Bifidobacterium_dentium	361	275	368
Actinobacteria	Actinomycetia	Bifidobacteriales	Bifidobacteriaceae	Bifidobacterium_longum	932	403	384
Actinobacteria	Actinomycetia	Bifidobacteriales	Bifidobacteriaceae	Bifidobacterium_scardovii	656	476	472
Actinobacteria	Actinomycetia	Bifidobacteriales	Bifidobacteriaceae	Bifidobacterium_subtile	764	526	706
Actinobacteria	Actinomycetia	Bifidobacteriales	Bifidobacteriaceae	Gardnerella_vaginalis	499	305	550
Actinobacteria	Actinomycetia	Bifidobacteriales	Bifidobacteriaceae	Parascardovia_denticolens	143	121	155
Actinobacteria	Actinomycetia	Bifidobacteriales	Bifidobacteriaceae	Scardovia_inopinata	131	138	183
Actinobacteria	Actinomycetia	Bifidobacteriales	Bifidobacteriaceae	Scardovia_wiggsiae	682	959	1047
Actinobacteria	Actinomycetia	Corynebacteriales	Corynebacteriaceae	Corynebacterium_accolens	295	244	604
Actinobacteria	Actinomycetia	Corynebacteriales	Corynebacteriaceae	Corynebacterium_afermentans	625	172	285
Actinobacteria	Actinomycetia	Corynebacteriales	Corynebacteriaceae	Corynebacterium_amycolatum	628	518	659
Actinobacteria	Actinomycetia	Corynebacteriales	Corynebacteriaceae	Corynebacterium_appendicis	344	215	223
Actinobacteria	Actinomycetia	Corynebacteriales	Corynebacteriaceae	Corynebacterium_aurimucosum	130	200	211
Actinobacteria	Actinomycetia	Corynebacteriales	Corynebacteriaceae	Corynebacterium_bovis	389	199	268
Actinobacteria	Actinomycetia	Corynebacteriales	Corynebacteriaceae	Corynebacterium_coyleae	3202	3058	2888
Actinobacteria	Actinomycetia	Corynebacteriales	Corynebacteriaceae	Corynebacterium_diphtheriae	930	948	771
Actinobacteria	Actinomycetia	Corynebacteriales	Corynebacteriaceae	Corynebacterium_durum	31443	55188	58185
Actinobacteria	Actinomycetia	Corynebacteriales	Corynebacteriaceae	Corynebacterium_jeikeium	1614	235	340
Actinobacteria	Actinomycetia	Corynebacteriales	Corynebacteriaceae	Corynebacterium_kroppenstedtii	621	181	320
Actinobacteria	Actinomycetia	Corynebacteriales	Corynebacteriaceae	Corynebacterium_macginleyi	318	278	536
Actinobacteria	Actinomycetia	Corynebacteriales	Corynebacteriaceae	Corynebacterium_massiliense	99	68	110
Actinobacteria	Actinomycetia	Corynebacteriales	Corynebacteriaceae	Corynebacterium_mastitidis	1137	423	1116
Actinobacteria	Actinomycetia	Corynebacteriales	Corynebacteriaceae	Corynebacterium_matruchotii	24008	43730	39276
Actinobacteria	Actinomycetia	Corynebacteriales	Corynebacteriaceae	Corynebacterium_minutissimum	54	40	59
Actinobacteria	Actinomycetia	Corynebacteriales	Corynebacteriaceae	Corynebacterium_mucifaciens	662	188	299
Actinobacteria	Actinomycetia	Corynebacteriales	Corynebacteriaceae	Corynebacterium_pilbarense	245	198	302
Actinobacteria	Actinomycetia	Corynebacteriales	Corynebacteriaceae	Corynebacterium_propinquum	338	371	402
Actinobacteria	Actinomycetia	Corynebacteriales	Corynebacteriaceae	Corynebacterium_pseudodiphtheriticum	442	426	474
Actinobacteria	Actinomycetia	Corynebacteriales	Corynebacteriaceae	Corynebacterium_simulans	121	69	101
Actinobacteria	Actinomycetia	Corynebacteriales	Corynebacteriaceae	Corynebacterium_singulare	44	36	67
Actinobacteria	Actinomycetia	Corynebacteriales	Corynebacteriaceae	Corynebacterium_sp	713	668	636
Actinobacteria	Actinomycetia	Corynebacteriales	Corynebacteriaceae	Corynebacterium_striatum	110	71	96
Actinobacteria	Actinomycetia	Corynebacteriales	Corynebacteriaceae	Corynebacterium_tuberculostearicum	309	206	308
Actinobacteria	Actinomycetia	Corynebacteriales	Corynebacteriaceae	Corynebacterium_tuscaniense	238	179	291
Actinobacteria	Actinomycetia	Corynebacteriales	Corynebacteriaceae	Corynebacterium_urealyticum	121	144	195
Actinobacteria	Actinomycetia	Corynebacteriales	Corynebacteriaceae	Turicella_otitidis	21	36	63
Actinobacteria	Actinomycetia	Corynebacteriales	Corynebacteriales_[F-1]	Lawsonella_clevelandensis	472	219	362
Actinobacteria	Actinomycetia	Corynebacteriales	Mycobacteriaceae	Mycobacterium_leprae	1199	1197	1438
Actinobacteria	Actinomycetia	Corynebacteriales	Mycobacteriaceae	Mycobacterium_neoaurum	4054	2704	3415
Actinobacteria	Actinomycetia	Corynebacteriales	Mycobacteriaceae	Mycobacterium_tuberculosis	743	791	810
Actinobacteria	Actinomycetia	Micrococcales	Brevibacteriaceae	Brevibacterium_paucivorans	431	445	711
Actinobacteria	Actinomycetia	Micrococcales	Dermabacteraceae	Dermabacter_hominis	247	221	377
Actinobacteria	Actinomycetia	Micrococcales	Intrasporangiaceae	Arsenicicoccus_bolidensis	837	678	1005
Actinobacteria	Actinomycetia	Micrococcales	Intrasporangiaceae	Janibacter_indicus	445	386	643
Actinobacteria	Actinomycetia	Micrococcales	Microbacteriaceae	Microbacterium_flavescens	337	268	390
Actinobacteria	Actinomycetia	Micrococcales	Microbacteriaceae	Microbacterium_ginsengisoli	48	45	61
Actinobacteria	Actinomycetia	Micrococcales	Sanguibacteraceae	Sanguibacter_keddieii	336	285	380
Actinobacteria	Actinomycetia	Propionibacteriales	Propionibacteriaceae	Arachnia_propionica	866	614	1287
Actinobacteria	Actinomycetia	Propionibacteriales	Propionibacteriaceae	Arachnia_rubra	2109	1213	5691
Actinobacteria	Actinomycetia	Propionibacteriales	Propionibacteriaceae	Cutibacterium_acnes	275	291	254
Actinobacteria	Actinomycetia	Propionibacteriales	Propionibacteriaceae	Cutibacterium_avidum	35	29	33
Actinobacteria	Actinomycetia	Propionibacteriales	Propionibacteriaceae	Cutibacterium_granulosum	131	96	173
Actinobacteria	Actinomycetia	Propionibacteriales	Propionibacteriaceae	Cutibacterium_sp	26	29	34
Actinobacteria	Actinomycetia	Propionibacteriales	Propionibacteriaceae	Propionibacteriaceae_G-1	371	215	366
Actinobacteria	Actinomycetia	Propionibacteriales	Propionibacteriaceae	Propionibacteriaceae_G-2	286	225	311
Actinobacteria	Actinomycetia	Propionibacteriales	Propionibacteriaceae	Propionibacterium_acidifaciens	42	55	58
Actinobacteria	Coriobacteriia	Coriobacteriales	Atopobiaceae	Olsenella_profusa	59	115	159
Actinobacteria	Coriobacteriia	Coriobacteriales	Atopobiaceae	Olsenella_sp	273	579	1238
Actinobacteria	Coriobacteriia	Coriobacteriales	Atopobiaceae	Olsenella_uli	307	224	441
Actinobacteria	Coriobacteriia	Coriobacteriales	Coriobacteriaceae	Atopobium_minutum	516	396	667
Actinobacteria	Coriobacteriia	Coriobacteriales	Coriobacteriaceae	Atopobium_parvulum	2291	4142	2851
Actinobacteria	Coriobacteriia	Coriobacteriales	Coriobacteriaceae	Atopobium_rimae	282	1547	1581
Actinobacteria	Coriobacteriia	Coriobacteriales	Coriobacteriaceae	Atopobium_sp	660	1438	1558
Actinobacteria	Coriobacteriia	Coriobacteriales	Coriobacteriaceae	Atopobium_vaginae	75	148	114
Actinobacteria	Coriobacteriia	Coriobacteriales	Coriobacteriaceae	Slackia_exigua	440	385	624
Actinobacteria	Coriobacteriia	Eggerthellales	Eggerthellaceae	Cryptobacterium_curtum	526	872	991
Actinobacteria	Coriobacteriia	Eggerthellales	Eggerthellaceae	Eggerthella_lenta	126	238	250
Bacteria_incertae_sedis	Bacteria_candidate_phyla	Absconditabacteria	Absconditabacteria_(SR1)	Absconditabacteria_SR1_G-1	1722	5914	2769
Bacteroidetes	Bacteroidetes_[C-1]	Bacteroidetes_[O-1]	Bacteroidetes_[F-1]	Bacteroidetes_G-3	561	919	1481
Bacteroidetes	Bacteroidetes_[C-1]	Bacteroidetes_[O-1]	Bacteroidetes_[F-1]	Bacteroidetes_G-4	2	0	0
Bacteroidetes	Bacteroidetes_[C-1]	Bacteroidetes_[O-1]	Bacteroidetes_[F-1]	Bacteroidetes_G-5	758	2116	4373
Bacteroidetes	Bacteroidetes_[C-1]	Bacteroidetes_[O-1]	Bacteroidetes_[F-1]	Bacteroidetes_G-6	9	6	13
Bacteroidetes	Bacteroidetes_[C-1]	Bacteroidetes_[O-1]	Bacteroidetes_[F-1]	Bacteroidetes_G-7	136	206	146
Bacteroidetes	Bacteroidia	Bacteroidales	Bacteroidaceae	Bacteroidaceae_G-1	49	85	161
Bacteroidetes	Bacteroidia	Bacteroidales	Bacteroidaceae	Bacteroides_heparinolyticus	726	670	657
Bacteroidetes	Bacteroidia	Bacteroidales	Bacteroidaceae	Bacteroides_pyogenes	156	240	203
Bacteroidetes	Bacteroidia	Bacteroidales	Bacteroidaceae	Bacteroides_zoogleoformans	159	463	456
Bacteroidetes	Bacteroidia	Bacteroidales	Bacteroidales_[F-2]	Bacteroidales_G-2	337	720	1831
Bacteroidetes	Bacteroidia	Bacteroidales	Porphyromonadaceae	Porphyromonas_asaccharolytica	37	22	29
Bacteroidetes	Bacteroidia	Bacteroidales	Porphyromonadaceae	Porphyromonas_catoniae	1722	8233	1413
Bacteroidetes	Bacteroidia	Bacteroidales	Porphyromonadaceae	Porphyromonas_endodontalis	2831	5753	6758
Bacteroidetes	Bacteroidia	Bacteroidales	Porphyromonadaceae	Porphyromonas_gingivalis	375	1668	3151
Bacteroidetes	Bacteroidia	Bacteroidales	Porphyromonadaceae	Porphyromonas_pasteri	98066	203289	136852
Bacteroidetes	Bacteroidia	Bacteroidales	Porphyromonadaceae	Porphyromonas_sp	9444	27500	16646
Bacteroidetes	Bacteroidia	Bacteroidales	Porphyromonadaceae	Porphyromonas_uenonis	121	535	502
Bacteroidetes	Bacteroidia	Bacteroidales	Porphyromonadaceae	Tannerella_forsythia	482	703	1183
Bacteroidetes	Bacteroidia	Bacteroidales	Porphyromonadaceae	Tannerella_sp	10827	8927	3017
Bacteroidetes	Bacteroidia	Bacteroidales	Prevotellaceae	Alloprevotella_rava	605	3092	3265
Bacteroidetes	Bacteroidia	Bacteroidales	Prevotellaceae	Alloprevotella_sp	15216	141466	76220
Bacteroidetes	Bacteroidia	Bacteroidales	Prevotellaceae	Alloprevotella_tannerae	970	7144	7686
Bacteroidetes	Bacteroidia	Bacteroidales	Prevotellaceae	Prevotella_aurantiaca	645	9484	1660
Bacteroidetes	Bacteroidia	Bacteroidales	Prevotellaceae	Prevotella_baroniae	261	681	702
Bacteroidetes	Bacteroidia	Bacteroidales	Prevotellaceae	Prevotella_bivia	156	558	504
Bacteroidetes	Bacteroidia	Bacteroidales	Prevotellaceae	Prevotella_buccae	301	1338	1172
Bacteroidetes	Bacteroidia	Bacteroidales	Prevotellaceae	Prevotella_buccalis	41	141	139
Bacteroidetes	Bacteroidia	Bacteroidales	Prevotellaceae	Prevotella_corporis	1181	3098	2177
Bacteroidetes	Bacteroidia	Bacteroidales	Prevotellaceae	Prevotella_dentalis	68	829	1012
Bacteroidetes	Bacteroidia	Bacteroidales	Prevotellaceae	Prevotella_denticola	1073	43862	40513
Bacteroidetes	Bacteroidia	Bacteroidales	Prevotellaceae	Prevotella_enoeca	49	201	305
Bacteroidetes	Bacteroidia	Bacteroidales	Prevotellaceae	Prevotella_fusca	178	1341	995
Bacteroidetes	Bacteroidia	Bacteroidales	Prevotellaceae	Prevotella_hahii	1165	1863	723
Bacteroidetes	Bacteroidia	Bacteroidales	Prevotellaceae	Prevotella_histicola	8444	1901	8030
Bacteroidetes	Bacteroidia	Bacteroidales	Prevotellaceae	Prevotella_intermedia	817	14656	23354
Bacteroidetes	Bacteroidia	Bacteroidales	Prevotellaceae	Prevotella_loescheii	421	830	727
Bacteroidetes	Bacteroidia	Bacteroidales	Prevotellaceae	Prevotella_maculosa	556	2265	1194
Bacteroidetes	Bacteroidia	Bacteroidales	Prevotellaceae	Prevotella_marshii	47	146	236
Bacteroidetes	Bacteroidia	Bacteroidales	Prevotellaceae	Prevotella_melaninogenica	22932	46556	25222
Bacteroidetes	Bacteroidia	Bacteroidales	Prevotellaceae	Prevotella_micans	157	674	406
Bacteroidetes	Bacteroidia	Bacteroidales	Prevotellaceae	Prevotella_multiformis	294	8622	7671
Bacteroidetes	Bacteroidia	Bacteroidales	Prevotellaceae	Prevotella_multisaccharivorax	45	214	160
Bacteroidetes	Bacteroidia	Bacteroidales	Prevotellaceae	Prevotella_nanceiensis	7957	30649	16617
Bacteroidetes	Bacteroidia	Bacteroidales	Prevotellaceae	Prevotella_nigrescens	3696	20033	32934
Bacteroidetes	Bacteroidia	Bacteroidales	Prevotellaceae	Prevotella_oralis	145	383	665
Bacteroidetes	Bacteroidia	Bacteroidales	Prevotellaceae	Prevotella_oris	2115	16481	15087
Bacteroidetes	Bacteroidia	Bacteroidales	Prevotellaceae	Prevotella_oulorum	833	6359	4221
Bacteroidetes	Bacteroidia	Bacteroidales	Prevotellaceae	Prevotella_pallens	2195	4491	3290
Bacteroidetes	Bacteroidia	Bacteroidales	Prevotellaceae	Prevotella_pleuritidis	122	430	542
Bacteroidetes	Bacteroidia	Bacteroidales	Prevotellaceae	Prevotella_saccharolytica	1372	2315	1083
Bacteroidetes	Bacteroidia	Bacteroidales	Prevotellaceae	Prevotella_salivae	1060	4693	2557
Bacteroidetes	Bacteroidia	Bacteroidales	Prevotellaceae	Prevotella_sp	16673	65922	54640
Bacteroidetes	Bacteroidia	Bacteroidales	Prevotellaceae	Prevotella_veroralis	832	9088	9798
Bacteroidetes	Chitinophagia	Chitinophagales	Chitinophagaceae	Flavitalea_sp	192	306	322
Bacteroidetes	Chitinophagia	Chitinophagales	Chitinophagaceae	Segetibacter_aerophilus	65	102	82
Bacteroidetes	Flavobacteriia	Flavobacteriales	Flavobacteriaceae	Bergeyella_sp	17247	39007	41323
Bacteroidetes	Flavobacteriia	Flavobacteriales	Flavobacteriaceae	Capnocytophaga_gingivalis	10941	26974	42894
Bacteroidetes	Flavobacteriia	Flavobacteriales	Flavobacteriaceae	Capnocytophaga_granulosa	9037	17279	23511
Bacteroidetes	Flavobacteriia	Flavobacteriales	Flavobacteriaceae	Capnocytophaga_haemolytica	442	688	2172
Bacteroidetes	Flavobacteriia	Flavobacteriales	Flavobacteriaceae	Capnocytophaga_leadbetteri	4686	8861	18326
Bacteroidetes	Flavobacteriia	Flavobacteriales	Flavobacteriaceae	Capnocytophaga_ochracea	347	194	342
Bacteroidetes	Flavobacteriia	Flavobacteriales	Flavobacteriaceae	Capnocytophaga_sp	13788	85126	84328
Bacteroidetes	Sphingobacteriia	Sphingobacteriales	Sphingobacteriaceae	Pedobacter_sp	168	214	255
Chlamydiae	Chlamydiia	Chlamydiales	Chlamydiaceae	Chlamydophila_pneumoniae	11	24	15
Chlorobi	Chlorobia	Chlorobiales	Chlorobiaceae	Chlorobium_limicola	388	373	476
Chlorobi	Ignavibacteria	Ignavibacteriales	Ignavibacteriaceae	Ignavibacterium_album	291	367	532
Chlorobi	Ignavibacteria	Ignavibacteriales	Melioribacteraceae	Melioribacter_roseus	252	373	542
Chloroflexi	Anaerolineae	Anaerolineales	Anaerolineaceae	Anaerolinea_thermophila	8	12	24
Chloroflexi	Anaerolineae	Anaerolineales	Anaerolineaceae	Anaerolineae_G-1	59	28	124
Chloroflexi	Caldilineae	Caldilineales	Caldilineaceae	Caldilinea_aerophila	327	326	362
Cyanobacteria	Oscillatoriophycideae	Oscillatoriophycideae	Oscillatoriales	Arthrospira_platensis	362	156	182
Euryarchaeota	Methanobacteria	Methanobacteriales	Methanobacteriaceae	Methanobrevibacter_oralis	0	0	0
Firmicutes	Bacilli	Bacillales	Bacillaceae	Anoxybacillus_flavithermus	1251	1423	1604
Firmicutes	Bacilli	Bacillales	Bacillaceae	Bacillus_anthracis	804	979	1027
Firmicutes	Bacilli	Bacillales	Bacillaceae	Bacillus_clausii	1494	1763	2081
Firmicutes	Bacilli	Bacillales	Bacillaceae	Bacillus_subtilis	955	811	913
Firmicutes	Bacilli	Bacillales	Bacillaceae	Lysinibacillus_fusiformis	672	808	727
Firmicutes	Bacilli	Bacillales	Gemellaceae	Gemella_bergeri	939	1091	1294
Firmicutes	Bacilli	Bacillales	Gemellaceae	Gemella_haemolysans	261788	274613	241652
Firmicutes	Bacilli	Bacillales	Gemellaceae	Gemella_morbillorum	50880	113054	116321
Firmicutes	Bacilli	Bacillales	Gemellaceae	Gemella_sanguinis	27060	42720	47066
Firmicutes	Bacilli	Bacillales	Gemellaceae	Gemella_sp	899	1106	1208
Firmicutes	Bacilli	Bacillales	Listeriaceae	Brochothrix_thermosphacta	2616	2686	2447
Firmicutes	Bacilli	Bacillales	Listeriaceae	Listeria_monocytogenes	602	767	916
Firmicutes	Bacilli	Bacillales	Paenibacillaceae	Paenibacillus_glucanolyticus	1532	1732	1859
Firmicutes	Bacilli	Bacillales	Paenibacillaceae	Paenibacillus_phoenicis	1320	1516	1513
Firmicutes	Bacilli	Bacillales	Paenibacillaceae	Paenibacillus_sp	1441	1645	1634
Firmicutes	Bacilli	Bacillales	Staphylococcaceae	Jeotgalicoccus_huakuii	359	339	491
Firmicutes	Bacilli	Bacillales	Staphylococcaceae	Staphylococcus_aureus	184	179	210
Firmicutes	Bacilli	Bacillales	Staphylococcaceae	Staphylococcus_auricularis	129	166	227
Firmicutes	Bacilli	Bacillales	Staphylococcaceae	Staphylococcus_capitis	388	416	554
Firmicutes	Bacilli	Bacillales	Staphylococcaceae	Staphylococcus_caprae	264	262	320
Firmicutes	Bacilli	Bacillales	Staphylococcaceae	Staphylococcus_cohnii	207	175	190
Firmicutes	Bacilli	Bacillales	Staphylococcaceae	Staphylococcus_epidermidis	178	184	255
Firmicutes	Bacilli	Bacillales	Staphylococcaceae	Staphylococcus_haemolyticus	140	178	208
Firmicutes	Bacilli	Bacillales	Staphylococcaceae	Staphylococcus_hominis	129	176	213
Firmicutes	Bacilli	Bacillales	Staphylococcaceae	Staphylococcus_lugdunensis	131	192	206
Firmicutes	Bacilli	Bacillales	Staphylococcaceae	Staphylococcus_pasteuri	151	173	199
Firmicutes	Bacilli	Bacillales	Staphylococcaceae	Staphylococcus_pettenkoferi	295	342	390
Firmicutes	Bacilli	Bacillales	Staphylococcaceae	Staphylococcus_schleiferi	242	275	335
Firmicutes	Bacilli	Bacillales	Staphylococcaceae	Staphylococcus_warneri	138	193	194
Firmicutes	Bacilli	Lactobacillales	Aerococcaceae	Abiotrophia_defectiva	35705	61047	34450
Firmicutes	Bacilli	Lactobacillales	Aerococcaceae	Aerococcus_viridans	576	593	723
Firmicutes	Bacilli	Lactobacillales	Carnobacteriaceae	Alloiococcus_otitis	82	76	121
Firmicutes	Bacilli	Lactobacillales	Carnobacteriaceae	Dolosigranulum_pigrum	9	16	15
Firmicutes	Bacilli	Lactobacillales	Carnobacteriaceae	Granulicatella_adiacens	59943	58532	41108
Firmicutes	Bacilli	Lactobacillales	Carnobacteriaceae	Granulicatella_elegans	109662	140758	125297
Firmicutes	Bacilli	Lactobacillales	Enterococcaceae	Enterococcus_casseliflavus	1198	1095	1320
Firmicutes	Bacilli	Lactobacillales	Enterococcaceae	Enterococcus_durans	1425	1735	1846
Firmicutes	Bacilli	Lactobacillales	Enterococcaceae	Enterococcus_faecalis	1441	1675	1890
Firmicutes	Bacilli	Lactobacillales	Enterococcaceae	Enterococcus_italicus	1665	1973	3148
Firmicutes	Bacilli	Lactobacillales	Enterococcaceae	Enterococcus_saccharolyticus	1329	1001	1413
Firmicutes	Bacilli	Lactobacillales	Lactobacillaceae	Lactobacillus_acidophilus	203	1100	456
Firmicutes	Bacilli	Lactobacillales	Lactobacillaceae	Lactobacillus_brevis	19	17	30
Firmicutes	Bacilli	Lactobacillales	Lactobacillaceae	Lactobacillus_buchneri	24	31	34
Firmicutes	Bacilli	Lactobacillales	Lactobacillaceae	Lactobacillus_casei	228	138	194
Firmicutes	Bacilli	Lactobacillales	Lactobacillaceae	Lactobacillus_coleohominis	50	23	34
Firmicutes	Bacilli	Lactobacillales	Lactobacillaceae	Lactobacillus_crispatus	9527	436	134
Firmicutes	Bacilli	Lactobacillales	Lactobacillaceae	Lactobacillus_fermentum	48	50	76
Firmicutes	Bacilli	Lactobacillales	Lactobacillaceae	Lactobacillus_gasseri	130	60	68
Firmicutes	Bacilli	Lactobacillales	Lactobacillaceae	Lactobacillus_iners	101	103	111
Firmicutes	Bacilli	Lactobacillales	Lactobacillaceae	Lactobacillus_jensenii	156	117	113
Firmicutes	Bacilli	Lactobacillales	Lactobacillaceae	Lactobacillus_johnsonii	51	36	38
Firmicutes	Bacilli	Lactobacillales	Lactobacillaceae	Lactobacillus_kisonensis	18	17	22
Firmicutes	Bacilli	Lactobacillales	Lactobacillaceae	Lactobacillus_oris	32	50	59
Firmicutes	Bacilli	Lactobacillales	Lactobacillaceae	Lactobacillus_panis	26	67	51
Firmicutes	Bacilli	Lactobacillales	Lactobacillaceae	Lactobacillus_paracasei	205	148	208
Firmicutes	Bacilli	Lactobacillales	Lactobacillaceae	Lactobacillus_parafarraginis	30	15	32
Firmicutes	Bacilli	Lactobacillales	Lactobacillaceae	Lactobacillus_pentosus	38	57	29
Firmicutes	Bacilli	Lactobacillales	Lactobacillaceae	Lactobacillus_plantarum	31	42	41
Firmicutes	Bacilli	Lactobacillales	Lactobacillaceae	Lactobacillus_rapi	29	23	38
Firmicutes	Bacilli	Lactobacillales	Lactobacillaceae	Lactobacillus_reuteri	50	472	197
Firmicutes	Bacilli	Lactobacillales	Lactobacillaceae	Lactobacillus_rhamnosus	189	132	201
Firmicutes	Bacilli	Lactobacillales	Lactobacillaceae	Lactobacillus_salivarius	420	513	499
Firmicutes	Bacilli	Lactobacillales	Lactobacillaceae	Lactobacillus_sp	88	70	74
Firmicutes	Bacilli	Lactobacillales	Lactobacillaceae	Lactobacillus_ultunensis	3285	312	230
Firmicutes	Bacilli	Lactobacillales	Lactobacillaceae	Lactobacillus_vaginalis	50	96	84
Firmicutes	Bacilli	Lactobacillales	Streptococcaceae	Lactococcus_lactis	1421	1788	1789
Firmicutes	Bacilli	Lactobacillales	Streptococcaceae	Streptococcus_agalactiae	5538	4820	7002
Firmicutes	Bacilli	Lactobacillales	Streptococcaceae	Streptococcus_anginosus	1632	2612	4250
Firmicutes	Bacilli	Lactobacillales	Streptococcaceae	Streptococcus_australis	43357	28363	34642
Firmicutes	Bacilli	Lactobacillales	Streptococcaceae	Streptococcus_constellatus	1425	1643	2585
Firmicutes	Bacilli	Lactobacillales	Streptococcaceae	Streptococcus_cristatus	46659	59341	65227
Firmicutes	Bacilli	Lactobacillales	Streptococcaceae	Streptococcus_downei	682	651	869
Firmicutes	Bacilli	Lactobacillales	Streptococcaceae	Streptococcus_gordonii	77150	60703	48491
Firmicutes	Bacilli	Lactobacillales	Streptococcaceae	Streptococcus_infantis	203373	199188	251126
Firmicutes	Bacilli	Lactobacillales	Streptococcaceae	Streptococcus_intermedius	2366	2072	3402
Firmicutes	Bacilli	Lactobacillales	Streptococcaceae	Streptococcus_lactarius	27940	22716	52465
Firmicutes	Bacilli	Lactobacillales	Streptococcaceae	Streptococcus_mitis	102048	99036	126681
Firmicutes	Bacilli	Lactobacillales	Streptococcaceae	Streptococcus_mutans	878	656	889
Firmicutes	Bacilli	Lactobacillales	Streptococcaceae	Streptococcus_oralis_subsp._dentisani	517662	502833	637425
Firmicutes	Bacilli	Lactobacillales	Streptococcaceae	Streptococcus_oralis_subsp._oralis	102355	99938	126249
Firmicutes	Bacilli	Lactobacillales	Streptococcaceae	Streptococcus_oralis_subsp._tigurinus	507898	494784	630986
Firmicutes	Bacilli	Lactobacillales	Streptococcaceae	Streptococcus_parasanguinis	34012	17194	25332
Firmicutes	Bacilli	Lactobacillales	Streptococcaceae	Streptococcus_peroris	25659	20354	48164
Firmicutes	Bacilli	Lactobacillales	Streptococcaceae	Streptococcus_pneumoniae	47427	44474	68581
Firmicutes	Bacilli	Lactobacillales	Streptococcaceae	Streptococcus_pyogenes	1349	1200	1860
Firmicutes	Bacilli	Lactobacillales	Streptococcaceae	Streptococcus_salivarius	7228	5868	10638
Firmicutes	Bacilli	Lactobacillales	Streptococcaceae	Streptococcus_sanguinis	86690	65248	124151
Firmicutes	Bacilli	Lactobacillales	Streptococcaceae	Streptococcus_sinensis	4828	4009	5988
Firmicutes	Bacilli	Lactobacillales	Streptococcaceae	Streptococcus_sobrinus	1573	1270	1983
Firmicutes	Bacilli	Lactobacillales	Streptococcaceae	Streptococcus_sp	415761	374422	491151
Firmicutes	Bacilli	Lactobacillales	Streptococcaceae	Streptococcus_thermophilus	5616	807	2538
Firmicutes	Bacilli	Lactobacillales	Streptococcaceae	Streptococcus_vestibularis	3295	2915	5259
Firmicutes	Clostridia	Clostridiales	Clostridiales	Clostridiales_F-1	1103	1733	2195
Firmicutes	Clostridia	Clostridiales	Clostridiales	Clostridiales_F-3	786	733	998
Firmicutes	Clostridia	Clostridiales	Eubacteriaceae	Eubacterium_limosum	1038	696	855
Firmicutes	Clostridia	Clostridiales	Eubacteriaceae_[XV]	Pseudoramibacter_alactolyticus	1200	737	927
Firmicutes	Clostridia	Clostridiales	Lachnospiraceae	Butyrivibrio_sp	439	1251	992
Firmicutes	Clostridia	Clostridiales	Lachnospiraceae	Catonella_morbi	846	4191	5940
Firmicutes	Clostridia	Clostridiales	Lachnospiraceae	Catonella_sp	393	2552	4046
Firmicutes	Clostridia	Clostridiales	Lachnospiraceae_[XIV]	Johnsonella_ignava	786	459	297
Firmicutes	Clostridia	Clostridiales	Lachnospiraceae_[XIV]	Johnsonella_sp	67	118	220
Firmicutes	Clostridia	Clostridiales	Lachnospiraceae_[XIV]	Lachnoanaerobaculum_orale	4940	1553	682
Firmicutes	Clostridia	Clostridiales	Lachnospiraceae_[XIV]	Lachnoanaerobaculum_saburreum	20280	4562	1066
Firmicutes	Clostridia	Clostridiales	Lachnospiraceae_[XIV]	Lachnoanaerobaculum_sp	1120	629	586
Firmicutes	Clostridia	Clostridiales	Lachnospiraceae_[XIV]	Lachnoanaerobaculum_umeaense	5489	3107	944
Firmicutes	Clostridia	Clostridiales	Lachnospiraceae_[XIV]	Lachnospiraceae_G-10	107	199	231
Firmicutes	Clostridia	Clostridiales	Lachnospiraceae_[XIV]	Lachnospiraceae_G-2	823	623	399
Firmicutes	Clostridia	Clostridiales	Lachnospiraceae_[XIV]	Lachnospiraceae_G-3	10348	5487	1150
Firmicutes	Clostridia	Clostridiales	Lachnospiraceae_[XIV]	Lachnospiraceae_G-7	329	609	654
Firmicutes	Clostridia	Clostridiales	Lachnospiraceae_[XIV]	Lachnospiraceae_G-8	473	699	1228
Firmicutes	Clostridia	Clostridiales	Lachnospiraceae_[XIV]	Lachnospiraceae_G-9	96	67	93
Firmicutes	Clostridia	Clostridiales	Lachnospiraceae_[XIV]	Oribacterium_asaccharolyticum	1296	904	834
Firmicutes	Clostridia	Clostridiales	Lachnospiraceae_[XIV]	Oribacterium_parvum	1332	1230	638
Firmicutes	Clostridia	Clostridiales	Lachnospiraceae_[XIV]	Oribacterium_sinus	2125	1670	745
Firmicutes	Clostridia	Clostridiales	Lachnospiraceae_[XIV]	Oribacterium_sp	371	841	943
Firmicutes	Clostridia	Clostridiales	Lachnospiraceae_[XIV]	Shuttleworthia_satelles	865	599	708
Firmicutes	Clostridia	Clostridiales	Lachnospiraceae_[XIV]	Stomatobaculum_longum	653	697	810
Firmicutes	Clostridia	Clostridiales	Lachnospiraceae_[XIV]	Stomatobaculum_sp	4762	2426	839
Firmicutes	Clostridia	Clostridiales	Peptococcaceae	Peptococcus_sp	1487	2249	2511
Firmicutes	Clostridia	Clostridiales	Peptoniphilaceae	Anaerococcus_lactolyticus	18	52	26
Firmicutes	Clostridia	Clostridiales	Peptoniphilaceae	Anaerococcus_octavius	91	171	161
Firmicutes	Clostridia	Clostridiales	Peptoniphilaceae	Anaerococcus_prevotii	11	36	42
Firmicutes	Clostridia	Clostridiales	Peptoniphilaceae	Anaerococcus_sp	44	120	101
Firmicutes	Clostridia	Clostridiales	Peptoniphilaceae	Anaerococcus_tetradius	11	31	30
Firmicutes	Clostridia	Clostridiales	Peptoniphilaceae	Finegoldia_magna	111	163	189
Firmicutes	Clostridia	Clostridiales	Peptoniphilaceae	Parvimonas_micra	515	2211	2181
Firmicutes	Clostridia	Clostridiales	Peptoniphilaceae	Parvimonas_sp	744	2504	1934
Firmicutes	Clostridia	Clostridiales	Peptoniphilaceae	Peptoniphilaceae_G-1	112	209	212
Firmicutes	Clostridia	Clostridiales	Peptoniphilaceae	Peptoniphilaceae_G-2	46	76	64
Firmicutes	Clostridia	Clostridiales	Peptoniphilaceae	Peptoniphilaceae_G-3	73	132	144
Firmicutes	Clostridia	Clostridiales	Peptoniphilaceae	Peptoniphilus_asaccharolyticus	45	87	75
Firmicutes	Clostridia	Clostridiales	Peptoniphilaceae	Peptoniphilus_harei	23	75	49
Firmicutes	Clostridia	Clostridiales	Peptoniphilaceae	Peptoniphilus_indolicus	2	21	30
Firmicutes	Clostridia	Clostridiales	Peptoniphilaceae	Peptoniphilus_lacrimalis	138	176	222
Firmicutes	Clostridia	Clostridiales	Peptoniphilaceae	Peptoniphilus_sp	136	208	248
Firmicutes	Clostridia	Clostridiales	Peptostreptococcaceae	Filifactor_alocis	187	857	2149
Firmicutes	Clostridia	Clostridiales	Peptostreptococcaceae_[XI]	Mogibacterium_diversum	70	107	91
Firmicutes	Clostridia	Clostridiales	Peptostreptococcaceae_[XI]	Mogibacterium_neglectum	72	113	104
Firmicutes	Clostridia	Clostridiales	Peptostreptococcaceae_[XI]	Mogibacterium_pumilum	28	48	55
Firmicutes	Clostridia	Clostridiales	Peptostreptococcaceae_[XI]	Mogibacterium_timidum	45	74	87
Firmicutes	Clostridia	Clostridiales	Peptostreptococcaceae_[XI]	Mogibacterium_vescum	57	138	107
Firmicutes	Clostridia	Clostridiales	Peptostreptococcaceae_[XI]	Peptostreptococcaceae_XI	3005	5979	6077
Firmicutes	Clostridia	Clostridiales	Peptostreptococcaceae_[XI]	Peptostreptococcus_anaerobius	151	292	241
Firmicutes	Clostridia	Clostridiales	Peptostreptococcaceae_[XI]	Peptostreptococcus_stomatis	902	3992	2739
Firmicutes	Clostridia	Clostridiales	Ruminococcaceae	Fastidiosipila_sanguinis	1852	1316	1410
Firmicutes	Clostridia	Clostridiales	Ruminococcaceae	Ruminococcaceae_G-1	1782	1660	436
Firmicutes	Clostridia	Clostridiales	Ruminococcaceae	Ruminococcaceae_G-2	6981	5645	924
Firmicutes	Clostridia	Clostridiales	Ruminococcaceae	Ruminococcaceae_G-3	1271	998	1134
Firmicutes	Clostridia	Clostridiales	Syntrophomonadaceae_[VIII]	Syntrophomonadaceae_VIII	736	759	813
Firmicutes	Erysipelotrichia	Erysipelotrichales	Erysipelotrichaceae	Bulleidia_extructa	141	124	326
Firmicutes	Erysipelotrichia	Erysipelotrichales	Erysipelotrichaceae	Eggerthia_catenaformis	25	51	44
Firmicutes	Erysipelotrichia	Erysipelotrichales	Erysipelotrichaceae	Erysipelothrix_tonsillarum	258	374	389
Firmicutes	Erysipelotrichia	Erysipelotrichales	Erysipelotrichaceae	Erysipelotrichaceae_G-1	153	249	364
Firmicutes	Erysipelotrichia	Erysipelotrichales	Erysipelotrichaceae	Solobacterium_moorei	1161	2208	1760
Firmicutes	Mollicutes	Mollicutes_[O-1]	Mollicutes_[F-1]	Mollicutes_G-1	67	344	585
Firmicutes	Mollicutes	Mollicutes_[O-1]	Mollicutes_[F-1]	Mollicutes_G-2	82	191	359
Firmicutes	Mollicutes	Mycoplasmatales	Mycoplasmataceae	Mycoplasma_buccale	83	99	142
Firmicutes	Mollicutes	Mycoplasmatales	Mycoplasmataceae	Mycoplasma_faucium	189	595	853
Firmicutes	Mollicutes	Mycoplasmatales	Mycoplasmataceae	Mycoplasma_fermentans	289	224	310
Firmicutes	Mollicutes	Mycoplasmatales	Mycoplasmataceae	Mycoplasma_genitalium	3	7	6
Firmicutes	Mollicutes	Mycoplasmatales	Mycoplasmataceae	Mycoplasma_hominis	72	97	106
Firmicutes	Mollicutes	Mycoplasmatales	Mycoplasmataceae	Mycoplasma_lipophilum	129	1428	994
Firmicutes	Mollicutes	Mycoplasmatales	Mycoplasmataceae	Mycoplasma_orale	81	166	132
Firmicutes	Mollicutes	Mycoplasmatales	Mycoplasmataceae	Mycoplasma_pneumoniae	10	6	3
Firmicutes	Mollicutes	Mycoplasmatales	Mycoplasmataceae	Mycoplasma_salivarium	71	137	167
Firmicutes	Negativicutes	Selenomonadales	Selenomonadaceae	Centipeda_periodontii	379	620	408
Firmicutes	Negativicutes	Selenomonadales	Selenomonadaceae	Mitsuokella_multacida	985	1260	1146
Firmicutes	Negativicutes	Selenomonadales	Selenomonadaceae	Mitsuokella_sp	916	3084	2342
Firmicutes	Negativicutes	Selenomonadales	Selenomonadaceae	Selenomonas_artemidis	1673	3255	2226
Firmicutes	Negativicutes	Selenomonadales	Selenomonadaceae	Selenomonas_dianae	787	1099	1372
Firmicutes	Negativicutes	Selenomonadales	Selenomonadaceae	Selenomonas_flueggei	435	1590	1231
Firmicutes	Negativicutes	Selenomonadales	Selenomonadaceae	Selenomonas_infelix	264	471	420
Firmicutes	Negativicutes	Selenomonadales	Selenomonadaceae	Selenomonas_noxia	4550	8917	4515
Firmicutes	Negativicutes	Selenomonadales	Selenomonadaceae	Selenomonas_sp	6288	18073	20146
Firmicutes	Negativicutes	Veillonellales	Veillonellaceae	Anaeroglobus_geminatus	313	8353	1555
Firmicutes	Negativicutes	Veillonellales	Veillonellaceae	Dialister_invisus	1845	6777	5166
Firmicutes	Negativicutes	Veillonellales	Veillonellaceae	Dialister_micraerophilus	3330	4210	2944
Firmicutes	Negativicutes	Veillonellales	Veillonellaceae	Dialister_pneumosintes	680	2937	2301
Firmicutes	Negativicutes	Veillonellales	Veillonellaceae	Dialister_sp	728	3743	1677
Firmicutes	Negativicutes	Veillonellales	Veillonellaceae	Megasphaera_micronuciformis	1901	6405	3283
Firmicutes	Negativicutes	Veillonellales	Veillonellaceae	Megasphaera_sp	1184	14722	6522
Firmicutes	Negativicutes	Veillonellales	Veillonellaceae	Veillonella_atypica	16537	21856	15082
Firmicutes	Negativicutes	Veillonellales	Veillonellaceae	Veillonella_denticariosi	7920	10983	7218
Firmicutes	Negativicutes	Veillonellales	Veillonellaceae	Veillonella_dispar	103173	233533	162911
Firmicutes	Negativicutes	Veillonellales	Veillonellaceae	Veillonella_parvula	74012	126645	60407
Firmicutes	Negativicutes	Veillonellales	Veillonellaceae	Veillonella_rogosae	62743	41484	21156
Firmicutes	Negativicutes	Veillonellales	Veillonellaceae	Veillonella_sp	11114	57936	20340
Firmicutes	Negativicutes	Veillonellales	Veillonellaceae	Veillonellaceae_G-1	889	3002	2649
Fusobacteria	Fusobacteriia	Fusobacteriales	Fusobacteriaceae	Fusobacterium_gonidiaformans	431	813	442
Fusobacteria	Fusobacteriia	Fusobacteriales	Fusobacteriaceae	Fusobacterium_hwasookii	1552	10715	4197
Fusobacteria	Fusobacteriia	Fusobacteriales	Fusobacteriaceae	Fusobacterium_naviforme	1335	2844	3062
Fusobacteria	Fusobacteriia	Fusobacteriales	Fusobacteriaceae	Fusobacterium_necrophorum	165	302	221
Fusobacteria	Fusobacteriia	Fusobacteriales	Fusobacteriaceae	Fusobacterium_nucleatum_subsp._animalis	3182	17774	19389
Fusobacteria	Fusobacteriia	Fusobacteriales	Fusobacteriaceae	Fusobacterium_nucleatum_subsp._nucleatum	1714	4192	2355
Fusobacteria	Fusobacteriia	Fusobacteriales	Fusobacteriaceae	Fusobacterium_nucleatum_subsp._polymorphum	26521	82181	29603
Fusobacteria	Fusobacteriia	Fusobacteriales	Fusobacteriaceae	Fusobacterium_nucleatum_subsp._vincentii	10497	33970	22809
Fusobacteria	Fusobacteriia	Fusobacteriales	Fusobacteriaceae	Fusobacterium_periodonticum	31135	35577	13063
Fusobacteria	Fusobacteriia	Fusobacteriales	Fusobacteriaceae	Fusobacterium_sp	15587	35216	18000
Fusobacteria	Fusobacteriia	Fusobacteriales	Leptotrichiaceae	Leptotrichia_buccalis	4640	1965	922
Fusobacteria	Fusobacteriia	Fusobacteriales	Leptotrichiaceae	Leptotrichia_goodfellowii	908	937	737
Fusobacteria	Fusobacteriia	Fusobacteriales	Leptotrichiaceae	Leptotrichia_hofstadii	903	2743	2887
Fusobacteria	Fusobacteriia	Fusobacteriales	Leptotrichiaceae	Leptotrichia_hongkongensis	9660	25815	17824
Fusobacteria	Fusobacteriia	Fusobacteriales	Leptotrichiaceae	Leptotrichia_shahii	8175	1615	378
Fusobacteria	Fusobacteriia	Fusobacteriales	Leptotrichiaceae	Leptotrichia_sp	21205	47749	17113
Fusobacteria	Fusobacteriia	Fusobacteriales	Leptotrichiaceae	Leptotrichia_wadei	6626	3310	2685
Fusobacteria	Fusobacteriia	Fusobacteriales	Leptotrichiaceae	Sneathia_amnii	160	998	581
Fusobacteria	Fusobacteriia	Fusobacteriales	Leptotrichiaceae	Sneathia_sanguinegens	186	1612	1867
Gracilibacteria_(GN02)	Gracilibacteria_(GN02)_[C-1]	Gracilibacteria_(GN02)_[O-1]	Gracilibacteria_(GN02)	Gracilibacteria_GN02_G-1	447	1899	8537
Gracilibacteria_(GN02)	Gracilibacteria_(GN02)_[C-1]	Gracilibacteria_(GN02)_[O-1]	Gracilibacteria_(GN02)	Gracilibacteria_GN02_G-2	25	33	149
Gracilibacteria_(GN02)	Gracilibacteria_(GN02)_[C-1]	Gracilibacteria_(GN02)_[O-1]	Gracilibacteria_(GN02)	Gracilibacteria_GN02_G-3	34	54	85
Proteobacteria	Alphaproteobacteria	Alphaproteobacteria_[O-1]	Alphaproteobacteria_[F-1]	Micavibrio_aeruginosavorus	32	32	42
Proteobacteria	Alphaproteobacteria	Caulobacterales	Caulobacteraceae	Brevundimonas_diminuta	798	762	750
Proteobacteria	Alphaproteobacteria	Caulobacterales	Caulobacteraceae	Caulobacter_sp	805	680	785
Proteobacteria	Alphaproteobacteria	Rhizobiales	Bartonellaceae	Bartonella_schoenbuchensis	502	488	587
Proteobacteria	Alphaproteobacteria	Rhizobiales	Bradyrhizobiaceae	Afipia_broomeae	281	318	317
Proteobacteria	Alphaproteobacteria	Rhizobiales	Bradyrhizobiaceae	Afipia_sp	375	536	477
Proteobacteria	Alphaproteobacteria	Rhizobiales	Bradyrhizobiaceae	Bosea_vestrisii	671	312	414
Proteobacteria	Alphaproteobacteria	Rhizobiales	Bradyrhizobiaceae	Bradyrhizobium_elkanii	273	341	296
Proteobacteria	Alphaproteobacteria	Rhizobiales	Brucellaceae	Ochrobactrum_anthropi	646	565	782
Proteobacteria	Alphaproteobacteria	Rhizobiales	Phyllobacteriaceae	Defluvibacter_lusatiensis	541	478	587
Proteobacteria	Alphaproteobacteria	Rhizobiales	Rhizobiaceae	Agrobacterium_tumefaciens	1007	834	897
Proteobacteria	Alphaproteobacteria	Rhizobiales	Rhizobiaceae	Mesorhizobium_loti	1604	1260	1635
Proteobacteria	Alphaproteobacteria	Rhodobacterales	Rhodobacteraceae	Haematobacter_missouriensis	337	343	375
Proteobacteria	Alphaproteobacteria	Rhodobacterales	Rhodobacteraceae	Paracoccus_yeei	312	341	396
Proteobacteria	Alphaproteobacteria	Rhodobacterales	Rhodobacteraceae	Rhodobacter_capsulatus	137	101	70
Proteobacteria	Alphaproteobacteria	Rhodospirillales	Acetobacteraceae	Roseomonas_gilardii	51	71	78
Proteobacteria	Alphaproteobacteria	Rhodospirillales	Acetobacteraceae	Roseomonas_mucosa	55	56	87
Proteobacteria	Alphaproteobacteria	Rhodospirillales	Rhodospirillales_[F-1]	Enhydrobacter_aerosaccus	305	263	320
Proteobacteria	Alphaproteobacteria	Sphingomonadales	Erythrobacteraceae	Erythromicrobium_ramosum	157	153	197
Proteobacteria	Alphaproteobacteria	Sphingomonadales	Sphingomonadaceae	Novosphingobium_panipatense	138	159	212
Proteobacteria	Alphaproteobacteria	Sphingomonadales	Sphingomonadaceae	Porphyrobacter_tepidarius	145	175	197
Proteobacteria	Alphaproteobacteria	Sphingomonadales	Sphingomonadaceae	Sphingomonas_echinoides	298	300	241
Proteobacteria	Alphaproteobacteria	Sphingomonadales	Sphingomonadaceae	Sphingomonas_sp	315	348	465
Proteobacteria	Betaproteobacteria	Burkholderiales	Alcaligenaceae	Achromobacter_xylosoxidans	325	554	2072
Proteobacteria	Betaproteobacteria	Burkholderiales	Alcaligenaceae	Bordetella_pertussis	33	58	122
Proteobacteria	Betaproteobacteria	Burkholderiales	Burkholderiaceae	Burkholderia_cepacia	214	284	589
Proteobacteria	Betaproteobacteria	Burkholderiales	Burkholderiaceae	Cupriavidus_gilardii	125	125	247
Proteobacteria	Betaproteobacteria	Burkholderiales	Burkholderiaceae	Lautropia_mirabilis	22708	48845	151673
Proteobacteria	Betaproteobacteria	Burkholderiales	Burkholderiaceae	Ralstonia_pickettii	465	789	1629
Proteobacteria	Betaproteobacteria	Burkholderiales	Burkholderiaceae	Raltsonia_sp	247	332	1015
Proteobacteria	Betaproteobacteria	Burkholderiales	Comamonadaceae	Comamonas_testosteroni	77	113	182
Proteobacteria	Betaproteobacteria	Burkholderiales	Comamonadaceae	Delftia_acidovorans	122	202	400
Proteobacteria	Betaproteobacteria	Burkholderiales	Comamonadaceae	Leptothrix_sp	353	378	666
Proteobacteria	Betaproteobacteria	Burkholderiales	Comamonadaceae	Ottowia_sp	392	391	2097
Proteobacteria	Betaproteobacteria	Burkholderiales	Comamonadaceae	Schlegelella_aquatica	66	86	141
Proteobacteria	Betaproteobacteria	Burkholderiales	Comamonadaceae	Schlegelella_thermodepolymerans	53	66	136
Proteobacteria	Betaproteobacteria	Burkholderiales	Comamonadaceae	Variovorax_paradoxus	82	92	170
Proteobacteria	Betaproteobacteria	Burkholderiales	Commamonadaceae	Acidovorax_caeni	61	117	191
Proteobacteria	Betaproteobacteria	Burkholderiales	Commamonadaceae	Acidovorax_ebreus	88	107	188
Proteobacteria	Betaproteobacteria	Burkholderiales	Commamonadaceae	Acidovorax_temperans	73	94	177
Proteobacteria	Betaproteobacteria	Neisseriales	Neisseriaceae	Eikenella_corrodens	2883	6542	11143
Proteobacteria	Betaproteobacteria	Neisseriales	Neisseriaceae	Eikenella_sp	431	764	1861
Proteobacteria	Betaproteobacteria	Neisseriales	Neisseriaceae	Kingella_denitrificans	3652	5137	7707
Proteobacteria	Betaproteobacteria	Neisseriales	Neisseriaceae	Kingella_kingae	731	1094	1458
Proteobacteria	Betaproteobacteria	Neisseriales	Neisseriaceae	Kingella_oralis	14348	15044	35794
Proteobacteria	Betaproteobacteria	Neisseriales	Neisseriaceae	Kingella_sp	2618	3752	7616
Proteobacteria	Betaproteobacteria	Neisseriales	Neisseriaceae	Neisseria_bacilliformis	6592	9702	18082
Proteobacteria	Betaproteobacteria	Neisseriales	Neisseriaceae	Neisseria_cinerea	14180	27712	26862
Proteobacteria	Betaproteobacteria	Neisseriales	Neisseriaceae	Neisseria_elongata	11286	15244	55514
Proteobacteria	Betaproteobacteria	Neisseriales	Neisseriaceae	Neisseria_flava	16283	28980	21319
Proteobacteria	Betaproteobacteria	Neisseriales	Neisseriaceae	Neisseria_flavescens	7990	11477	13240
Proteobacteria	Betaproteobacteria	Neisseriales	Neisseriaceae	Neisseria_gonorrhoeae	860	1294	1296
Proteobacteria	Betaproteobacteria	Neisseriales	Neisseriaceae	Neisseria_lactamica	975	2403	2198
Proteobacteria	Betaproteobacteria	Neisseriales	Neisseriaceae	Neisseria_macacae	16843	29989	21651
Proteobacteria	Betaproteobacteria	Neisseriales	Neisseriaceae	Neisseria_meningitidis	961	1759	2551
Proteobacteria	Betaproteobacteria	Neisseriales	Neisseriaceae	Neisseria_mucosa	16462	29156	21471
Proteobacteria	Betaproteobacteria	Neisseriales	Neisseriaceae	Neisseria_oralis	6801	8315	14106
Proteobacteria	Betaproteobacteria	Neisseriales	Neisseriaceae	Neisseria_perflava	19346	16199	15847
Proteobacteria	Betaproteobacteria	Neisseriales	Neisseriaceae	Neisseria_polysaccharea	1938	4125	4085
Proteobacteria	Betaproteobacteria	Neisseriales	Neisseriaceae	Neisseria_sicca	16490	29588	21776
Proteobacteria	Betaproteobacteria	Neisseriales	Neisseriaceae	Neisseria_sp	5414	15084	14466
Proteobacteria	Betaproteobacteria	Neisseriales	Neisseriaceae	Neisseria_subflava	15460	13125	17848
Proteobacteria	Betaproteobacteria	Neisseriales	Neisseriaceae	Neisseria_weaveri	1363	1869	3239
Proteobacteria	Betaproteobacteria	Neisseriales	Neisseriaceae	Neisseriaceae_G-1	922	1031	1413
Proteobacteria	Betaproteobacteria	Neisseriales	Neisseriaceae	Simonsiella_muelleri	230	365	373
Proteobacteria	Betaproteobacteria	Rhodocyclales	Rhodocyclaceae	Rhodocyclus_sp	1457	1409	1917
Proteobacteria	Deltaproteobacteria	Bdellovibrionales	Bdellovibrionaceae	Bdellovibrio_sp	263	192	274
Proteobacteria	Deltaproteobacteria	Desulfobacterales	Desulfobulbaceae	Desulfobulbus_sp	304	235	396
Proteobacteria	Deltaproteobacteria	Desulfovibrionales	Desulfomicrobiaceae	Desulfomicrobium_orale	168	190	246
Proteobacteria	Deltaproteobacteria	Desulfovibrionales	Desulfovibrionaceae	Desulfovibrio_fairfieldensis	1296	1055	1214
Proteobacteria	Deltaproteobacteria	Desulfovibrionales	Desulfovibrionaceae	Desulfovibrio_sp	135	145	285
Proteobacteria	Epsilonproteobacteria	Campylobacterales	Campylobacteraceae	Campylobacter_concius	4439	6424	4433
Proteobacteria	Epsilonproteobacteria	Campylobacterales	Campylobacteraceae	Campylobacter_curvus	632	900	947
Proteobacteria	Epsilonproteobacteria	Campylobacterales	Campylobacteraceae	Campylobacter_gracilis	4855	9444	11733
Proteobacteria	Epsilonproteobacteria	Campylobacterales	Campylobacteraceae	Campylobacter_howae	740	1515	2268
Proteobacteria	Epsilonproteobacteria	Campylobacterales	Campylobacteraceae	Campylobacter_rectus	1489	3001	4471
Proteobacteria	Epsilonproteobacteria	Campylobacterales	Campylobacteraceae	Campylobacter_sp	608	1667	1382
Proteobacteria	Epsilonproteobacteria	Campylobacterales	Campylobacteraceae	Campylobacter_ureolyticus	32	75	74
Proteobacteria	Epsilonproteobacteria	Campylobacterales	Helicobacteraceae	Helicobacter_pylori	867	1287	1715
Proteobacteria	Gammaproteobacteria	Cardiobacteriales	Cardiobacteriaceae	Cardiobacterium_hominis	4895	9279	48152
Proteobacteria	Gammaproteobacteria	Cardiobacteriales	Cardiobacteriaceae	Cardiobacterium_valvarum	1426	1381	4866
Proteobacteria	Gammaproteobacteria	Enterobacterales	Enterobacteriaceae	Cronobacter_sakazakii	251	235	289
Proteobacteria	Gammaproteobacteria	Enterobacterales	Enterobacteriaceae	Enterobacter_cancerogenus	221	209	299
Proteobacteria	Gammaproteobacteria	Enterobacterales	Enterobacteriaceae	Enterobacter_hormaechei	255	213	302
Proteobacteria	Gammaproteobacteria	Enterobacterales	Enterobacteriaceae	Escherichia_coli	253	231	302
Proteobacteria	Gammaproteobacteria	Enterobacterales	Enterobacteriaceae	Kluyvera_ascorbata	498	466	575
Proteobacteria	Gammaproteobacteria	Enterobacterales	Enterobacteriaceae	Proteus_mirabilis	272	229	304
Proteobacteria	Gammaproteobacteria	Enterobacterales	Enterobacteriaceae	Yersinia_pestis	359	277	383
Proteobacteria	Gammaproteobacteria	Enterobacterales	Yersiniaceae	Serratia_marcescens	113	77	128
Proteobacteria	Gammaproteobacteria	Pasteurellales	Pasteurellaceae	Aggregatibacter_actinomycetemcomitans	14388	11122	15279
Proteobacteria	Gammaproteobacteria	Pasteurellales	Pasteurellaceae	Aggregatibacter_aphrophilus	13332	17351	29670
Proteobacteria	Gammaproteobacteria	Pasteurellales	Pasteurellaceae	Aggregatibacter_paraphrophilus	7061	9034	16994
Proteobacteria	Gammaproteobacteria	Pasteurellales	Pasteurellaceae	Aggregatibacter_segnis	13477	18533	31189
Proteobacteria	Gammaproteobacteria	Pasteurellales	Pasteurellaceae	Aggregatibacter_sp	40575	43589	70164
Proteobacteria	Gammaproteobacteria	Pasteurellales	Pasteurellaceae	Haemophilus_aegyptius	3958	4111	6262
Proteobacteria	Gammaproteobacteria	Pasteurellales	Pasteurellaceae	Haemophilus_ducreyi	281	332	474
Proteobacteria	Gammaproteobacteria	Pasteurellales	Pasteurellaceae	Haemophilus_haemolyticus	26881	33609	55784
Proteobacteria	Gammaproteobacteria	Pasteurellales	Pasteurellaceae	Haemophilus_influenzae	23120	23733	40641
Proteobacteria	Gammaproteobacteria	Pasteurellales	Pasteurellaceae	Haemophilus_parahaemolyticus	12547	13601	24135
Proteobacteria	Gammaproteobacteria	Pasteurellales	Pasteurellaceae	Haemophilus_parainfluenzae	463284	249158	389878
Proteobacteria	Gammaproteobacteria	Pasteurellales	Pasteurellaceae	Haemophilus_paraphrohaemolyticus	12165	13873	21861
Proteobacteria	Gammaproteobacteria	Pasteurellales	Pasteurellaceae	Haemophilus_pittmaniae	31974	24319	29343
Proteobacteria	Gammaproteobacteria	Pasteurellales	Pasteurellaceae	Haemophilus_sp	104324	119478	175317
Proteobacteria	Gammaproteobacteria	Pseudomonadales	Moraxellaceae	Acinetobacter_baumannii	120	148	266
Proteobacteria	Gammaproteobacteria	Pseudomonadales	Moraxellaceae	Acinetobacter_johnsonii	119	149	244
Proteobacteria	Gammaproteobacteria	Pseudomonadales	Moraxellaceae	Acinetobacter_junii	109	148	253
Proteobacteria	Gammaproteobacteria	Pseudomonadales	Moraxellaceae	Acinetobacter_lwoffii	424	599	803
Proteobacteria	Gammaproteobacteria	Pseudomonadales	Moraxellaceae	Acinetobacter_radioresistens	97	144	205
Proteobacteria	Gammaproteobacteria	Pseudomonadales	Moraxellaceae	Acinetobacter_sp	310	316	429
Proteobacteria	Gammaproteobacteria	Pseudomonadales	Moraxellaceae	Moraxella_catarrhalis	162	378	288
Proteobacteria	Gammaproteobacteria	Pseudomonadales	Moraxellaceae	Moraxella_lincolnii	149	325	320
Proteobacteria	Gammaproteobacteria	Pseudomonadales	Moraxellaceae	Moraxella_nonliquefaciens	203	353	297
Proteobacteria	Gammaproteobacteria	Pseudomonadales	Moraxellaceae	Moraxella_osloensis	90	77	161
Proteobacteria	Gammaproteobacteria	Pseudomonadales	Moraxellaceae	Moraxella_sp	64	117	117
Proteobacteria	Gammaproteobacteria	Pseudomonadales	Pseudomonadaceae	Pseudomonas_aeruginosa	136	180	186
Proteobacteria	Gammaproteobacteria	Pseudomonadales	Pseudomonadaceae	Pseudomonas_fluorescens	133	183	165
Proteobacteria	Gammaproteobacteria	Pseudomonadales	Pseudomonadaceae	Pseudomonas_luteola	129	158	194
Proteobacteria	Gammaproteobacteria	Pseudomonadales	Pseudomonadaceae	Pseudomonas_otitidis	139	159	201
Proteobacteria	Gammaproteobacteria	Pseudomonadales	Pseudomonadaceae	Pseudomonas_pseudoalcaligenes	140	167	206
Proteobacteria	Gammaproteobacteria	Pseudomonadales	Pseudomonadaceae	Pseudomonas_sp	146	171	181
Proteobacteria	Gammaproteobacteria	Pseudomonadales	Pseudomonadaceae	Pseudomonas_stutzeri	112	181	206
Proteobacteria	Gammaproteobacteria	Xanthomonadales	Xanthomonadaceae	Stenotrophomonas_maltophilia	141	115	160
Proteobacteria	Gammaproteobacteria	Xanthomonadales	Xanthomonadaceae	Stenotrophomonas_nitritireducens	124	103	171
Saccharibacteria_(TM7)	Saccharibacteri_(TM7)_[C-1]	Saccharibacteria_(TM7)_[O-1]	Saccharibacteri_(TM7)_[F-1]	Candidatus_Saccharimonas_aalborgensis	20	44	17
Saccharibacteria_(TM7)	Saccharibacteria_(TM7)_[C-1]	Saccharibacteria_(TM7)_[O-1]	Saccharibacteria_(TM7)_[F-1]	Saccharibacteria_TM7_G-1	23037	29316	14412
Saccharibacteria_(TM7)	Saccharibacteria_(TM7)_[C-1]	Saccharibacteria_(TM7)_[O-1]	Saccharibacteria_(TM7)_[F-1]	Saccharibacteria_TM7_G-2	34	243	636
Saccharibacteria_(TM7)	Saccharibacteria_(TM7)_[C-1]	Saccharibacteria_(TM7)_[O-1]	Saccharibacteria_(TM7)_[F-1]	Saccharibacteria_TM7_G-3	167	1034	616
Saccharibacteria_(TM7)	Saccharibacteria_(TM7)_[C-1]	Saccharibacteria_(TM7)_[O-1]	Saccharibacteria_(TM7)_[F-1]	Saccharibacteria_TM7_G-4	134	456	596
Saccharibacteria_(TM7)	Saccharibacteria_(TM7)_[C-1]	Saccharibacteria_(TM7)_[O-1]	Saccharibacteria_(TM7)_[F-1]	Saccharibacteria_TM7_G-5	299	7426	6710
Saccharibacteria_(TM7)	Saccharibacteria_(TM7)_[C-1]	Saccharibacteria_(TM7)_[O-1]	Saccharibacteria_(TM7)_[F-1]	Saccharibacteria_TM7_G-6	3163	16561	2636
Saccharibacteria_(TM7)	Saccharibacteria_(TM7)_[C-1]	Saccharibacteria_(TM7)_[O-1]	Saccharibacteria_(TM7)_[F-1]	Saccharibacteria_TM7_G-7	137	381	485
Saccharibacteria_(TM7)	Saccharibacteria_(TM7)_[C-1]	Saccharibacteria_(TM7)_[O-1]	Saccharibacteria_(TM7)_[F-1]	Saccharibacteria_TM7_G-8	48	68	60
Spirochaetes	Spirochaetia	Spirochaetales	Spirochaetaceae	Treponema_amylovorum	62	789	1047
Spirochaetes	Spirochaetia	Spirochaetales	Spirochaetaceae	Treponema_denticola	82	449	1121
Spirochaetes	Spirochaetia	Spirochaetales	Spirochaetaceae	Treponema_lecithinolyticum	19	58	207
Spirochaetes	Spirochaetia	Spirochaetales	Spirochaetaceae	Treponema_maltophilum	63	125	266
Spirochaetes	Spirochaetia	Spirochaetales	Spirochaetaceae	Treponema_medium	28	375	602
Spirochaetes	Spirochaetia	Spirochaetales	Spirochaetaceae	Treponema_pallidum	24	51	52
Spirochaetes	Spirochaetia	Spirochaetales	Spirochaetaceae	Treponema_parvum	18	33	45
Spirochaetes	Spirochaetia	Spirochaetales	Spirochaetaceae	Treponema_pectinovorum	8	188	217
Spirochaetes	Spirochaetia	Spirochaetales	Spirochaetaceae	Treponema_putidum	2	20	94
Spirochaetes	Spirochaetia	Spirochaetales	Spirochaetaceae	Treponema_socranskii	89	466	748
Spirochaetes	Spirochaetia	Spirochaetales	Spirochaetaceae	Treponema_sp	903	10001	15084
Spirochaetes	Spirochaetia	Spirochaetales	Spirochaetaceae	Treponema_vincentii	68	1935	2454
Synergistetes	Synergistia	Synergistales	Dethiosulfovibrionaceae	Jonquetella_anthropi	396	326	490
Synergistetes	Synergistia	Synergistales	Dethiosulfovibrionaceae	Pyramidobacter_piscolens	463	335	461
Synergistetes	Synergistia	Synergistales	Synergistaceae	Fretibacterium_fastidiosum	93	345	458
Synergistetes	Synergistia	Synergistales	Synergistaceae	Fretibacterium_sp	424	1108	1328
